# Supplementary material for: Hippocampuswhitei Bleeker, 1855, a senior synonym of the southern Queensland seahorse H.procerus Kuiter, 2001: molecular and morphological evidence (Teleostei, Syngnathidae)
Source: Zookeys. 2019 Feb 14;(824):109–33. doi: 10.3897/zookeys.824.30921 (PMC6389870; doi:10.3897/zookeys.824.30921)
Supplement: XML Treatment for Hippocampus whitei [file zookeys.824.30921-treatment1.xml]

<!DOCTYPE tp:taxon-treatment
  PUBLIC "-//TaxonX//DTD Taxonomic Treatment Publishing DTD v0 20100105//EN" "tax-treatment-NSO.dtd">
<tp:taxon-treatment xmlns:tp="http://www.plazi.org/taxpub"><tp:treatment-meta><kwd-group><label>Taxon classification</label><kwd><named-content xmlns:xlink="http://www.w3.org/1999/xlink" content-type="kingdom">Animalia</named-content></kwd><kwd><named-content xmlns:xlink="http://www.w3.org/1999/xlink" content-type="order">Syngnathiformes</named-content></kwd><kwd><named-content xmlns:xlink="http://www.w3.org/1999/xlink" content-type="family">Syngnathidae</named-content></kwd></kwd-group><mixed-citation publication-type="journal"><person-group><name><surname>Short</surname><given-names>Graham</given-names></name><name><surname>Harasti</surname><given-names>David</given-names></name><name><surname>Hamilton</surname><given-names>Healy</given-names></name></person-group><article-title><italic><tp:taxon-name><tp:taxon-name-part taxon-name-part-type="genus" reg="Hippocampus">Hippocampus</tp:taxon-name-part><tp:taxon-name-part taxon-name-part-type="species" reg="whitei">whitei</tp:taxon-name-part></tp:taxon-name></italic> Bleeker, 1855, a senior synonym of the southern Queensland seahorse <italic><tp:taxon-name><tp:taxon-name-part taxon-name-part-type="genus" reg="Hippocampus">H.</tp:taxon-name-part><tp:taxon-name-part taxon-name-part-type="species" reg="procerus">procerus</tp:taxon-name-part></tp:taxon-name></italic> Kuiter, 2001: molecular and morphological evidence (<tp:taxon-name><tp:taxon-name-part taxon-name-part-type="subclass">Teleostei</tp:taxon-name-part></tp:taxon-name>, <tp:taxon-name><tp:taxon-name-part taxon-name-part-type="family">Syngnathidae</tp:taxon-name-part></tp:taxon-name>)</article-title><source>Zookeys</source><day>14</day><month>2</month><year>2019</year><volume>2019</volume><issue>824</issue><fpage>109</fpage><lpage>133</lpage><pub-id pub-id-type="doi">10.3897/zookeys.824.30921</pub-id></mixed-citation></tp:treatment-meta><tp:nomenclature><tp:taxon-name>
            <tp:taxon-name-part taxon-name-part-type="genus" reg="Hippocampus">Hippocampus</tp:taxon-name-part>
            <tp:taxon-name-part taxon-name-part-type="species" reg="whitei">whitei</tp:taxon-name-part>
          </tp:taxon-name><tp:taxon-authority>Bleeker, 1855</tp:taxon-authority><xref ref-type="fig" rid="F2">Figures 2</xref><xref ref-type="fig" rid="F3">, 3</xref><xref ref-type="fig" rid="F4">, 4</xref><xref ref-type="fig" rid="F5">, 5</xref><xref ref-type="fig" rid="F6">, 6</xref><xref ref-type="fig" rid="F7">, 7</xref><xref ref-type="fig" rid="F8">, 8</xref><xref ref-type="fig" rid="F9">, 9</xref><xref ref-type="fig" rid="F10">, 10</xref><xref ref-type="fig" rid="F11">, 11</xref><xref ref-type="fig" rid="F12">, 12</xref><xref ref-type="table" rid="T1">, Tables 1</xref><xref ref-type="table" rid="T2">, 2</xref><xref ref-type="table" rid="T3">, 3</xref><xref ref-type="table" rid="T4">, 4</xref><xref ref-type="table" rid="T5">, 5</xref><xref ref-type="table" rid="T6">, 6 Common names: White’s seahorse; New Holland seahorse; Sydney seahorse (Australia)</xref><tp:nomenclature-citation-list><tp:nomenclature-citation><tp:taxon-name>
                <tp:taxon-name-part taxon-name-part-type="genus" reg="Hippocampus">Hippocampus</tp:taxon-name-part>
                <tp:taxon-name-part taxon-name-part-type="species" reg="novaehollandiae">novaehollandiae</tp:taxon-name-part>
              </tp:taxon-name><comment>Steindachner, 1866: 474 (Sydney Harbour, Australia).</comment></tp:nomenclature-citation><tp:nomenclature-citation><tp:taxon-name>
                <tp:taxon-name-part taxon-name-part-type="genus" reg="Hippocampus">Hippocampus</tp:taxon-name-part>
                <tp:taxon-name-part taxon-name-part-type="species" reg="procerus">procerus</tp:taxon-name-part>
              </tp:taxon-name><comment>Kuiter, 2001: 328–329, figs. 4, 40 (Hervey Bay, Queensland, Australia).</comment></tp:nomenclature-citation></tp:nomenclature-citation-list></tp:nomenclature><tp:treatment-sec sec-type="material" id="SECID0EQ4BG"><title>Material examined.</title><p>CAS 241511, adult female, Wave Island, Southport, <abbrev xmlns:xlink="http://www.w3.org/1999/xlink" xlink:title="Queensland" id="ABBRID0EW4BG" xlink:type="simple">QLD</abbrev>, Australia, <named-content xmlns:xlink="http://www.w3.org/1999/xlink" content-type="dwc:verbatimCoordinates" xlink:type="simple"><named-content content-type="geo-json" specific-use="{&#34;type&#34;:&#34;Point&#34;,&#34;coordinates&#34;:[153.419000,-27.932278]}" id="NCID0E44BG" xlink:type="simple">27°55'56.2"S 153°25'08.4"E</named-content></named-content>, 5 m depth, in seagrass bed, November 27, 2014; CAS 241512, juvenile female, South West Wall, Southport, <abbrev xmlns:xlink="http://www.w3.org/1999/xlink" xlink:title="Queensland" id="ABBRID0EC5BG" xlink:type="simple">QLD</abbrev>, Australia, <named-content xmlns:xlink="http://www.w3.org/1999/xlink" content-type="dwc:verbatimCoordinates" xlink:type="simple"><named-content content-type="geo-json" specific-use="{&#34;type&#34;:&#34;Point&#34;,&#34;coordinates&#34;:[153.420750,-27.942417]}" id="NCID0EJ5BG" xlink:type="simple">27°56'32.7"S 153°25'14.7"E</named-content></named-content>, 5 m depth, rocks and sand, November 26, 2014; CAS 241513, adult male, South West Wall, Southport, <abbrev xmlns:xlink="http://www.w3.org/1999/xlink" xlink:title="Queensland" id="ABBRID0EO5BG" xlink:type="simple">QLD</abbrev>, Australia, <named-content xmlns:xlink="http://www.w3.org/1999/xlink" content-type="dwc:verbatimCoordinates" xlink:type="simple"><named-content content-type="geo-json" specific-use="{&#34;type&#34;:&#34;Point&#34;,&#34;coordinates&#34;:[153.420750,-27.942417]}" id="NCID0EV5BG" xlink:type="simple">27°56'32.7"S 153°25'14.7"E</named-content></named-content>, 5 m depth, rocks and sand, November 26, 2014; CAS 241514, subadult male, Broadwater, <abbrev xmlns:xlink="http://www.w3.org/1999/xlink" xlink:title="Queensland" id="ABBRID0E15BG" xlink:type="simple">QLD</abbrev>, Australia, <named-content xmlns:xlink="http://www.w3.org/1999/xlink" content-type="dwc:verbatimCoordinates" xlink:type="simple"><named-content content-type="geo-json" specific-use="{&#34;type&#34;:&#34;Point&#34;,&#34;coordinates&#34;:[153.410278,-27.952583]}" id="NCID0EB6BG" xlink:type="simple">27°57'09.3"S 153°24'37.0"E</named-content></named-content>, in seagrass bed, November 27, 2014; PSFC-DH (Port Stephens Fisheries Centre <abbrev xmlns:xlink="http://www.w3.org/1999/xlink" xlink:title="New South Wales" id="ABBRID0EG6BG" xlink:type="simple">NSW</abbrev> field designation), 4 specimens in lot, PSFC-DH-1 adult male, PSFC-DH-2, subadult female, Nelson Bay, <abbrev xmlns:xlink="http://www.w3.org/1999/xlink" xlink:title="New South Wales" id="ABBRID0EK6BG" xlink:type="simple">NSW</abbrev>, Australia, <named-content xmlns:xlink="http://www.w3.org/1999/xlink" content-type="dwc:verbatimCoordinates" xlink:type="simple"><named-content content-type="geo-json" specific-use="{&#34;type&#34;:&#34;Point&#34;,&#34;coordinates&#34;:[152.149222,-32.716639]}" id="NCID0ER6BG" xlink:type="simple">32°42'59.9"S 152°08'57.2"E</named-content></named-content>, 7 m depth, sandy rubble and seagrass, 2007-2016; SU 36407, 2 specimens in lot, adult males, Port Jackson, <abbrev xmlns:xlink="http://www.w3.org/1999/xlink" xlink:title="New South Wales" id="ABBRID0EW6BG" xlink:type="simple">NSW</abbrev>, Australia, <named-content xmlns:xlink="http://www.w3.org/1999/xlink" content-type="dwc:verbatimCoordinates" xlink:type="simple"><named-content content-type="geo-json" specific-use="{&#34;type&#34;:&#34;Point&#34;,&#34;coordinates&#34;:[151.247361,-33.845167]}" id="NCID0E46BG" xlink:type="simple">33°50'42.6"S 151°14'50.5"E</named-content></named-content>; SU 36417, 6 specimens in lot, Port Hacking, Gunnamatta Bay, <abbrev xmlns:xlink="http://www.w3.org/1999/xlink" xlink:title="New South Wales" id="ABBRID0EDAAI" xlink:type="simple">NSW</abbrev>, Australia, <named-content xmlns:xlink="http://www.w3.org/1999/xlink" content-type="dwc:verbatimCoordinates" xlink:type="simple"><named-content content-type="geo-json" specific-use="{&#34;type&#34;:&#34;Point&#34;,&#34;coordinates&#34;:[151.144167,-34.063889]}" id="NCID0EKAAI" xlink:type="simple">34°03'50.0"S 151°08'39.0"E</named-content></named-content>, October 30,1939; QM I.30772, subadult female, Chain Banks, Moreton Bay, <abbrev xmlns:xlink="http://www.w3.org/1999/xlink" xlink:title="Queensland" id="ABBRID0EPAAI" xlink:type="simple">QLD</abbrev> Australia, J Johnson, dredge, depth 3–7 m, January 24, 1997; AMS I.12554, adult male, Moreton Bay, <abbrev xmlns:xlink="http://www.w3.org/1999/xlink" xlink:title="Queensland" id="ABBRID0ETAAI" xlink:type="simple">QLD</abbrev> Australia, Amateur Fishermans Association of Qld, 1912; CAS 13406, 2 in lot, 13406-1 adult male, 13406-2 juvenile female, Mackay, <abbrev xmlns:xlink="http://www.w3.org/1999/xlink" xlink:title="Queensland" id="ABBRID0EXAAI" xlink:type="simple">QLD</abbrev>, Australia, <named-content xmlns:xlink="http://www.w3.org/1999/xlink" content-type="dwc:verbatimCoordinates" xlink:type="simple"><named-content content-type="geo-json" specific-use="{&#34;type&#34;:&#34;Point&#34;,&#34;coordinates&#34;:[149.216167,-21.163361]}" id="NCID0E5AAI" xlink:type="simple">21°09'48.1"S 149°12'58.2"E</named-content></named-content>, 11 m depth, July 12, 1939; SU 36420, 4 in lot, 36420-1 adult female, 36420-2, adult male, 36420-3 adult female, 36420-4 adult female, 4 miles east of Burnett R, Queensland, Australia, <named-content xmlns:xlink="http://www.w3.org/1999/xlink" content-type="dwc:verbatimCoordinates" xlink:type="simple"><named-content content-type="geo-json" specific-use="{&#34;type&#34;:&#34;Point&#34;,&#34;coordinates&#34;:[151.878250,-25.339167]}" id="NCID0EGBAI" xlink:type="simple">25°20'21.0"S 151°52'41.7"E</named-content></named-content>, 18 m depth, September 14, 1938; QM I.39230, subadult male, 2 miles NE of Elliot Heads, <abbrev xmlns:xlink="http://www.w3.org/1999/xlink" xlink:title="Queensland" id="ABBRID0ELBAI" xlink:type="simple">QLD</abbrev>, <named-content xmlns:xlink="http://www.w3.org/1999/xlink" content-type="dwc:verbatimCoordinates" xlink:type="simple"><named-content content-type="geo-json" specific-use="{&#34;type&#34;:&#34;Point&#34;,&#34;coordinates&#34;:[152.516667,-24.916667]}" id="NCID0ESBAI" xlink:type="simple">24°55'00.0"S 152°31'00.0"E</named-content></named-content>, March 4, 1982, trawl; QM I. 39656, adult female, east of Waddy Point, <named-content xmlns:xlink="http://www.w3.org/1999/xlink" content-type="dwc:verbatimCoordinates" xlink:type="simple"><named-content content-type="geo-json" specific-use="{&#34;type&#34;:&#34;Point&#34;,&#34;coordinates&#34;:[153.402333,-24.976667]}" id="NCID0E1BAI" xlink:type="simple">24°58'36.0"S 153°24'08.4"E</named-content></named-content>, March 26, 2005, trawl; CAS-SU 35442, 2 specimens in lot, F43-A adult female, F43-C adult male, Corny Point, South Australia, <named-content xmlns:xlink="http://www.w3.org/1999/xlink" content-type="dwc:verbatimCoordinates" xlink:type="simple"><named-content content-type="geo-json" specific-use="{&#34;type&#34;:&#34;Point&#34;,&#34;coordinates&#34;:[137.059917,-34.910750]}" id="NCID0ECCAI" xlink:type="simple">34°54'38.7"S 137°03'35.7"E</named-content></named-content>, October 31, 1912; AMS E2914, female holotype, 120 mm, 5–11 km east of Hervey Bay, Fairway Buoy, <abbrev xmlns:xlink="http://www.w3.org/1999/xlink" xlink:title="Queensland" id="ABBRID0EHCAI" xlink:type="simple">QLD</abbrev>, Australia, <named-content xmlns:xlink="http://www.w3.org/1999/xlink" content-type="dwc:verbatimCoordinates" xlink:type="simple"><named-content content-type="geo-json" specific-use="{&#34;type&#34;:&#34;Point&#34;,&#34;coordinates&#34;:[152.840817,-25.149900]}" id="NCID0EOCAI" xlink:type="simple">25°8'59.64"S 152°50'26.94"E</named-content></named-content>, FIS Endeavour, July 7, 1910; AMS IA4205, juvenile female, height 57 mm, Port Curtis, <abbrev xmlns:xlink="http://www.w3.org/1999/xlink" xlink:title="Queensland" id="ABBRID0ETCAI" xlink:type="simple">QLD</abbrev>, Australia, <named-content xmlns:xlink="http://www.w3.org/1999/xlink" content-type="dwc:verbatimCoordinates" xlink:type="simple"><named-content content-type="geo-json" specific-use="{&#34;type&#34;:&#34;Point&#34;,&#34;coordinates&#34;:[151.383333,-23.916667]}" id="NCID0E1CAI" xlink:type="simple">23°55’S 151°23’E</named-content></named-content>, dredged, M Ward &amp; W Boardman, December 14, 1929.</p></tp:treatment-sec><tp:treatment-sec sec-type="diagnosis" id="SECID0E6CAI"><title>Diagnosis.</title><p><italic><tp:taxon-name><tp:taxon-name-part taxon-name-part-type="genus" reg="Hippocampus">Hippocampus</tp:taxon-name-part><tp:taxon-name-part taxon-name-part-type="species" reg="whitei">whitei</tp:taxon-name-part></tp:taxon-name></italic> differs from its congeners by the following combination of characters: trunk rings 11; tail rings 34–35; dorsal fin rays 17–18; pectoral fin rays 16; subdorsal rings three; subdorsal spines four, superior trunk ridge ending with three enlarged spines, superior tail ridge commencing with one enlarged spine <!--PageBreak -->(3/0,1,0); cleithral ring spines three, one small spine at each end of pectoral-fin base but none at gill-opening, large single or double spine at ventral extent of head; small lateral head spines, two, one directly posterior of eye, one anterodorsally of operculum and ventral of coronet; distinct snout spine; parietal spine, diminutive or absent; single eye spine, large, protruding dorsally; small single or double spine, rugose, posteroventrally of eye; coronet, distinct and tall, protruding anteriorly in juveniles, angled dorsoposteriorly in adults, five small spines present on apex in a star-like arrangement; superior trunk with enlarged spines on 1<sup>st</sup> and 8<sup>th</sup> tail ridges.</p></tp:treatment-sec><tp:treatment-sec sec-type="redescription" id="SECID0EWDAI"><title>Redescription.</title><p>General body shape as in Figs <xref ref-type="fig" rid="F2">2</xref>–<xref ref-type="fig" rid="F11">11</xref>. Morphometric and meristic characters are listed in Table <xref ref-type="table" rid="T2">2</xref>. Coronet distinct and tall, coronet height 44.8–47.89% in HL, protruding anteriad in juveniles, angled dorsoposteriorly in adults; bilateral gill-openings ventral of coronet; dorsal fin rays 17–18; pectoral fin rays 16; subdorsal rings three; dorsal fin base starting immediately posterior to ninth trunk ring and ending immediately posterior to first tail ring; trunk rings 11; tail rings 34–35. Body spines: coronet with five small spines present on apex in a star-like arrangement; neck spines absent; prominent spine dorsally of eye, small single or double spine, rugose, ventroposteriorly of eye; small lateral head spines, two, one directly posterior of eye, <!--PageBreak --><!--PageBreak -->one anterodorsally of operculum and ventral of coronet; cleithral ring spines three, one small spine at each end of pectoral-fin base but none at gill-opening, large single or double spine at ventral extent of head; distinct snout spine on midline between eyes; parietal spine, diminutive or absent in adults, present in juveniles and subadults; <!--PageBreak -->subdorsal spines four, superior trunk ridge ending with three enlarged spines, superior tail ridge commencing with one enlarged spine (3/0,1,0); superior trunk with enlarged spines on 1<sup>st</sup> and 8<sup>th</sup> tail ridges observed in adults, on 1<sup>st</sup> , 7<sup>th</sup>, 8<sup>th</sup>, and 9<sup>th</sup> tail ridges observed in subadults; lateral trunk ridge with small spines on 2<sup>nd</sup>–11<sup>th</sup> trunk <!--PageBreak -->rings; inferior trunk ridge with small spines beginning on 5<sup>th</sup> trunk ring and ending on 11<sup>th</sup> trunk ring; superior tail ridge spines well developed anteriorly, becoming smaller posteriorly, with enlarged spines on 1<sup>st</sup>–12<sup>th</sup> tail rings; inferior tail ridge spines well developed anteriorly, becoming smaller posteriorly, with enlarged spines on 1<sup>st</sup>–8<sup>th</sup> tail rings; caudal fin absent in juveniles and adults.</p><fig id="F2" position="float" orientation="portrait"><label>Figure 2.</label><caption><p>Comparison of non-type specimens of <bold>A</bold><italic><tp:taxon-name><tp:taxon-name-part taxon-name-part-type="genus" reg="Hippocampus">Hippocampus</tp:taxon-name-part><tp:taxon-name-part taxon-name-part-type="species" reg="procerus">procerus</tp:taxon-name-part></tp:taxon-name></italic> CAS 241511, preserved adult female, 142.7 mm SL, Southport, <abbrev xmlns:xlink="http://www.w3.org/1999/xlink" xlink:title="Queensland" id="ABBRID0E6FAI" xlink:type="simple">QLD</abbrev><bold>B</bold><italic><tp:taxon-name><tp:taxon-name-part taxon-name-part-type="genus" reg="Hippocampus">Hippocampus</tp:taxon-name-part><tp:taxon-name-part taxon-name-part-type="species" reg="procerus">procerus</tp:taxon-name-part></tp:taxon-name></italic> CAS 241512, preserved juvenile, 112.7 mm SL, Southport, <abbrev xmlns:xlink="http://www.w3.org/1999/xlink" xlink:title="Queensland" id="ABBRID0EQGAI" xlink:type="simple">QLD</abbrev><bold>1</bold><italic><tp:taxon-name><tp:taxon-name-part taxon-name-part-type="genus" reg="Hippocampus">Hippocampus</tp:taxon-name-part><tp:taxon-name-part taxon-name-part-type="species" reg="whitei">whitei</tp:taxon-name-part></tp:taxon-name></italic> PSFC-DH-1, preserved adult male, 122.1 mm SL, Nelson Bay, <abbrev xmlns:xlink="http://www.w3.org/1999/xlink" xlink:title="New South Wales" id="ABBRID0EBHAI" xlink:type="simple">NSW</abbrev><bold>D</bold><italic><tp:taxon-name><tp:taxon-name-part taxon-name-part-type="genus" reg="Hippocampus">Hippocampus</tp:taxon-name-part><tp:taxon-name-part taxon-name-part-type="species" reg="whitei">whitei</tp:taxon-name-part></tp:taxon-name></italic> CAS PSFC-DH-2, preserved subadult female, 47.7 mm SL, Nelson Bay <abbrev xmlns:xlink="http://www.w3.org/1999/xlink" xlink:title="New South Wales" id="ABBRID0ESHAI" xlink:type="simple">NSW</abbrev>. Note the differences in coronet profile between juvenile/subadult and adult: projecting anteriad in juvenile/subadult versus lower or projecting posteriorly in adults.</p></caption><graphic xmlns:xlink="http://www.w3.org/1999/xlink" xlink:href="zookeys-824-109-g002.jpg" position="float" orientation="portrait" xlink:type="simple" id="oo_264529.jpg"/></fig><fig id="F3" position="float" orientation="portrait"><label>Figure 3.</label><caption><p><italic><tp:taxon-name><tp:taxon-name-part taxon-name-part-type="genus" reg="Hippocampus">Hippocampus</tp:taxon-name-part><tp:taxon-name-part taxon-name-part-type="species" reg="whitei">whitei</tp:taxon-name-part></tp:taxon-name></italic> in situ, adult female, Nelson Bay, <abbrev xmlns:xlink="http://www.w3.org/1999/xlink" xlink:title="New South Wales" id="ABBRID0EOIAI" xlink:type="simple">NSW</abbrev>, Australia at 5 m depth (photograph David Harasti).</p></caption><graphic xmlns:xlink="http://www.w3.org/1999/xlink" xlink:href="zookeys-824-109-g003.jpg" position="float" orientation="portrait" xlink:type="simple" id="oo_264530.jpg"/></fig><fig id="F4" position="float" orientation="portrait"><label>Figure 4.</label><caption><p><italic><tp:taxon-name><tp:taxon-name-part taxon-name-part-type="genus" reg="Hippocampus">Hippocampus</tp:taxon-name-part><tp:taxon-name-part taxon-name-part-type="species" reg="whitei">whitei</tp:taxon-name-part></tp:taxon-name></italic> in situ, adult female, Gold Coast, <abbrev xmlns:xlink="http://www.w3.org/1999/xlink" xlink:title="Queensland" id="ABBRID0EKJAI" xlink:type="simple">QLD</abbrev>, Australia at 5 m depth (photograph David Harasti).</p></caption><graphic xmlns:xlink="http://www.w3.org/1999/xlink" xlink:href="zookeys-824-109-g004.jpg" position="float" orientation="portrait" xlink:type="simple" id="oo_264531.jpg"/></fig><fig id="F5" position="float" orientation="portrait"><label>Figure 5.</label><caption><p><italic><tp:taxon-name><tp:taxon-name-part taxon-name-part-type="genus" reg="Hippocampus">Hippocampus</tp:taxon-name-part><tp:taxon-name-part taxon-name-part-type="species" reg="procerus">procerus</tp:taxon-name-part></tp:taxon-name></italic>, AMS E2914, adult female, holotype, 120 mm SL, Hervey Bay, Queensland, Australia (photograph Mark Allen).</p></caption><graphic xmlns:xlink="http://www.w3.org/1999/xlink" xlink:href="zookeys-824-109-g005.jpg" position="float" orientation="portrait" xlink:type="simple" id="oo_264532.jpg"/></fig><fig id="F6" position="float" orientation="portrait"><label>Figure 6.</label><caption><p><italic><tp:taxon-name><tp:taxon-name-part taxon-name-part-type="genus" reg="Hippocampus">Hippocampus</tp:taxon-name-part><tp:taxon-name-part taxon-name-part-type="species" reg="procerus">procerus</tp:taxon-name-part></tp:taxon-name></italic>, QM I.30772, subadult female, paratype, 95.0 mm SL, Moreton Bay, Queensland, Australia (photograph Jeff Johnson).</p></caption><graphic xmlns:xlink="http://www.w3.org/1999/xlink" xlink:href="zookeys-824-109-g006.jpg" position="float" orientation="portrait" xlink:type="simple" id="oo_264533.jpg"/></fig><fig id="F7" position="float" orientation="portrait"><label>Figure 7.</label><caption><p><italic><tp:taxon-name><tp:taxon-name-part taxon-name-part-type="genus" reg="Hippocampus">Hippocampus</tp:taxon-name-part><tp:taxon-name-part taxon-name-part-type="species" reg="procerus">procerus</tp:taxon-name-part></tp:taxon-name></italic>, AMS I.12554, adult male, paratype, 105 mm SL, Moreton Bay, Queensland, Australia (photograph Kerryn Parkinson).</p></caption><graphic xmlns:xlink="http://www.w3.org/1999/xlink" xlink:href="zookeys-824-109-g007.jpg" position="float" orientation="portrait" xlink:type="simple" id="oo_264534.jpg"/></fig><fig id="F8" position="float" orientation="portrait"><label>Figure 8.</label><caption><p><italic><tp:taxon-name><tp:taxon-name-part taxon-name-part-type="genus" reg="Hippocampus">Hippocampus</tp:taxon-name-part><tp:taxon-name-part taxon-name-part-type="species" reg="procerus">procerus</tp:taxon-name-part></tp:taxon-name></italic>, QM I.39230, adult male, non-type, Elliot Heads, Queensland, Australia (photograph Jeff Johnson).</p></caption><graphic xmlns:xlink="http://www.w3.org/1999/xlink" xlink:href="zookeys-824-109-g008.jpg" position="float" orientation="portrait" xlink:type="simple" id="oo_264535.jpg"/></fig><fig id="F9" position="float" orientation="portrait"><label>Figure 9.</label><caption><p><italic><tp:taxon-name><tp:taxon-name-part taxon-name-part-type="genus" reg="Hippocampus">Hippocampus</tp:taxon-name-part><tp:taxon-name-part taxon-name-part-type="species" reg="procerus">procerus</tp:taxon-name-part></tp:taxon-name></italic>, CAS-SU 36420, 4 specimens in lot, paratypes, Burnett River, Queensland, Australia (photograph Jon Fong).</p></caption><graphic xmlns:xlink="http://www.w3.org/1999/xlink" xlink:href="zookeys-824-109-g009.jpg" position="float" orientation="portrait" xlink:type="simple" id="oo_264536.jpg"/></fig><fig id="F10" position="float" orientation="portrait"><label>Figure 10.</label><caption><p><italic><tp:taxon-name><tp:taxon-name-part taxon-name-part-type="genus" reg="Hippocampus">Hippocampus</tp:taxon-name-part><tp:taxon-name-part taxon-name-part-type="species" reg="procerus">procerus</tp:taxon-name-part></tp:taxon-name></italic>, CAS-ICH 13406, adult male, non-type, 113.4 mm SL, Mackay, Queensland, Australia (photograph Jon Fong).</p></caption><graphic xmlns:xlink="http://www.w3.org/1999/xlink" xlink:href="zookeys-824-109-g010.jpg" position="float" orientation="portrait" xlink:type="simple" id="oo_264537.jpg"/></fig><fig id="F11" position="float" orientation="portrait"><label>Figure 11.</label><caption><p><italic><tp:taxon-name><tp:taxon-name-part taxon-name-part-type="genus" reg="Hippocampus">Hippocampus</tp:taxon-name-part><tp:taxon-name-part taxon-name-part-type="species" reg="procerus">procerus</tp:taxon-name-part></tp:taxon-name></italic>, AMS I.A4205, juvenile female, non-type, Point Curtis, Queensland, Australia (photograph Jeff Johnson).</p></caption><graphic xmlns:xlink="http://www.w3.org/1999/xlink" xlink:href="zookeys-824-109-g011.jpg" position="float" orientation="portrait" xlink:type="simple" id="oo_264538.jpg"/></fig></tp:treatment-sec><tp:treatment-sec sec-type="Morphological remarks" id="SECID0E2OAI"><title>Morphological remarks.</title><p>In his original description, <xref ref-type="bibr" rid="B14">Kuiter (2001</xref>:328–329) erected <italic><tp:taxon-name><tp:taxon-name-part taxon-name-part-type="genus" reg="Hippocampus">H.</tp:taxon-name-part><tp:taxon-name-part taxon-name-part-type="species" reg="procerus">procerus</tp:taxon-name-part></tp:taxon-name></italic> based on several observations on its distinguishing characters: “Previously confused with <italic><tp:taxon-name><tp:taxon-name-part taxon-name-part-type="genus" reg="Hippocampus">Hippocampus</tp:taxon-name-part><tp:taxon-name-part taxon-name-part-type="species" reg="tristis">tristis</tp:taxon-name-part></tp:taxon-name></italic> and <italic><tp:taxon-name><tp:taxon-name-part taxon-name-part-type="genus" reg="Hippocampus">H.</tp:taxon-name-part><tp:taxon-name-part taxon-name-part-type="species" reg="whitei">whitei</tp:taxon-name-part></tp:taxon-name></italic>, <italic><tp:taxon-name><tp:taxon-name-part taxon-name-part-type="genus" reg="Hippocampus">H.</tp:taxon-name-part><tp:taxon-name-part taxon-name-part-type="species" reg="procerus">procerus</tp:taxon-name-part></tp:taxon-name></italic> is more similar to the latter, differing from it in having a taller and spinier coronet, higher fin-ray <!--PageBreak -->counts, and generally a spinier physiogamy.” We show that morphometric, meristic, and diagnostic morphological characters reported herein (Tables <xref ref-type="table" rid="T2">2</xref>, <xref ref-type="table" rid="T3">3</xref>) correspond closely among the non-type specimens of <italic><tp:taxon-name><tp:taxon-name-part taxon-name-part-type="genus" reg="Hippocampus">H.</tp:taxon-name-part><tp:taxon-name-part taxon-name-part-type="species" reg="whitei">whitei</tp:taxon-name-part></tp:taxon-name></italic> from <abbrev xmlns:xlink="http://www.w3.org/1999/xlink" xlink:title="New South Wales" id="ABBRID0EGRAI" xlink:type="simple">NSW</abbrev>, type and non-type specimens referred to as <italic><tp:taxon-name><tp:taxon-name-part taxon-name-part-type="genus" reg="Hippocampus">H.</tp:taxon-name-part><tp:taxon-name-part taxon-name-part-type="species" reg="procerus">procerus</tp:taxon-name-part></tp:taxon-name></italic> from Gold Coast Seaway, Moreton Bay, Elliot Heads, Bundaberg, and Mackay, <abbrev xmlns:xlink="http://www.w3.org/1999/xlink" xlink:title="Queensland" id="ABBRID0EVRAI" xlink:type="simple">QLD</abbrev>, and the holotype specimen of <italic><tp:taxon-name><tp:taxon-name-part taxon-name-part-type="genus" reg="Hippocampus">H.</tp:taxon-name-part><tp:taxon-name-part taxon-name-part-type="species" reg="procerus">procerus</tp:taxon-name-part></tp:taxon-name></italic> from Hervey Bay, <abbrev xmlns:xlink="http://www.w3.org/1999/xlink" xlink:title="Queensland" id="ABBRID0EESAI" xlink:type="simple">QLD</abbrev>.</p><!--PageBreak --><!--PageBreak --><!--PageBreak --><!--PageBreak --><p>Based on the material examined, we found minor variation in coronet height in proportion to the head (45.5–46.6% in <italic><tp:taxon-name><tp:taxon-name-part taxon-name-part-type="genus" reg="Hippocampus">H.</tp:taxon-name-part><tp:taxon-name-part taxon-name-part-type="species" reg="whitei">whitei</tp:taxon-name-part></tp:taxon-name></italic> from Nelson Bay, <abbrev xmlns:xlink="http://www.w3.org/1999/xlink" xlink:title="New South Wales" id="ABBRID0EZSAI" xlink:type="simple">NSW</abbrev> vs. 45.1–47.8% in <italic><tp:taxon-name><tp:taxon-name-part taxon-name-part-type="genus" reg="Hippocampus">H.</tp:taxon-name-part><tp:taxon-name-part taxon-name-part-type="species" reg="procerus">procerus</tp:taxon-name-part></tp:taxon-name></italic> from Gold Coast Harbour, <abbrev xmlns:xlink="http://www.w3.org/1999/xlink" xlink:title="Queensland" id="ABBRID0EITAI" xlink:type="simple">QLD</abbrev>, 48.9–52.9% in the paratypes from Moreton Bay, <abbrev xmlns:xlink="http://www.w3.org/1999/xlink" xlink:title="Queensland" id="ABBRID0EMTAI" xlink:type="simple">QLD</abbrev>, 44.8% in the holotype from Hervey Bay, <abbrev xmlns:xlink="http://www.w3.org/1999/xlink" xlink:title="Queensland" id="ABBRID0EQTAI" xlink:type="simple">QLD</abbrev>, 50.8% in the paratype from Bundaberg, <abbrev xmlns:xlink="http://www.w3.org/1999/xlink" xlink:title="Queensland" id="ABBRID0EUTAI" xlink:type="simple">QLD</abbrev> and 46.7% from Mackay, <abbrev xmlns:xlink="http://www.w3.org/1999/xlink" xlink:title="Queensland" id="ABBRID0EYTAI" xlink:type="simple">QLD</abbrev>). The non-type specimens are comprised of juveniles, subadults, and adults, all of which exhibit distinct and tall coronets. However, we noted that in juveniles the coronet protrudes anteriad whereas in subadults and adults it is strongly angled dorsoposteriad. Similarly, dorsal fin ray counts exhibited marginal differences (17 in non-type specimens of <italic><tp:taxon-name><tp:taxon-name-part taxon-name-part-type="genus" reg="Hippocampus">H.</tp:taxon-name-part><tp:taxon-name-part taxon-name-part-type="species" reg="whitei">whitei</tp:taxon-name-part></tp:taxon-name></italic> vs. 18 in all the specimens of <italic><tp:taxon-name><tp:taxon-name-part taxon-name-part-type="genus" reg="Hippocampus">H.</tp:taxon-name-part><tp:taxon-name-part taxon-name-part-type="species" reg="procerus">procerus</tp:taxon-name-part></tp:taxon-name></italic> from Queensland), which may <!--PageBreak -->reflect north-south clinal variation. We did not observe an overall spinier physiognomy in the majority of adult specimens of <italic><tp:taxon-name><tp:taxon-name-part taxon-name-part-type="genus" reg="Hippocampus">H.</tp:taxon-name-part><tp:taxon-name-part taxon-name-part-type="species" reg="procerus">procerus</tp:taxon-name-part></tp:taxon-name></italic> relative to <italic><tp:taxon-name><tp:taxon-name-part taxon-name-part-type="genus" reg="Hippocampus">H.</tp:taxon-name-part><tp:taxon-name-part taxon-name-part-type="species" reg="whitei">whitei</tp:taxon-name-part></tp:taxon-name></italic>. However, a spinier physiognomy was present in one juvenile specimen from Mackay, and Port <!--PageBreak -->Curtis, <abbrev xmlns:xlink="http://www.w3.org/1999/xlink" xlink:title="Queensland" id="ABBRID0EMVAI" xlink:type="simple">QLD</abbrev> (Figs <xref ref-type="fig" rid="F10">10</xref>, <xref ref-type="fig" rid="F11">11</xref>), respectively, and one adult specimen from Burnett River (Fig. <xref ref-type="fig" rid="F9">9</xref>) and Waddy Point, <abbrev xmlns:xlink="http://www.w3.org/1999/xlink" xlink:title="Queensland" id="ABBRID0E3VAI" xlink:type="simple">QLD</abbrev> (Fig. <xref ref-type="fig" rid="F12">12</xref>), respectively, on all principal trunk and tail ridges and head. It has been observed that in juvenile and subadult <italic><tp:taxon-name><tp:taxon-name-part taxon-name-part-type="genus" reg="Hippocampus">H.</tp:taxon-name-part><tp:taxon-name-part taxon-name-part-type="species" reg="whitei">whitei</tp:taxon-name-part></tp:taxon-name></italic> from <abbrev xmlns:xlink="http://www.w3.org/1999/xlink" xlink:title="New South Wales" id="ABBRID0EPWAI" xlink:type="simple">NSW</abbrev> (&lt;8 cm Total Length) that spines are more pronounced, but as they increase in size the spines disappear, with specimens &gt; 12 cm TL being much smoother and spines not obvious. The adult specimens from Burnett River and Waddy Point, <abbrev xmlns:xlink="http://www.w3.org/1999/xlink" xlink:title="Queensland" id="ABBRID0ETWAI" xlink:type="simple">QLD</abbrev>, are an exception to these observations and appear to reflect variation in spine morphology similarly observed in juvenile <italic><tp:taxon-name><tp:taxon-name-part taxon-name-part-type="genus" reg="Hippocampus">H.</tp:taxon-name-part><tp:taxon-name-part taxon-name-part-type="species" reg="whitei">whitei</tp:taxon-name-part></tp:taxon-name></italic>.</p><fig id="F12" position="float" orientation="portrait"><label>Figure 12.</label><caption><p><italic><tp:taxon-name><tp:taxon-name-part taxon-name-part-type="genus" reg="Hippocampus">Hippocampus</tp:taxon-name-part><tp:taxon-name-part taxon-name-part-type="species" reg="procerus">procerus</tp:taxon-name-part></tp:taxon-name></italic>, QM I.39656, adult female, non-type, Waddy Point Queensland, Australia (photograph Jeff Johnson).</p></caption><graphic xmlns:xlink="http://www.w3.org/1999/xlink" xlink:href="zookeys-824-109-g012.jpg" position="float" orientation="portrait" xlink:type="simple" id="oo_264539.jpg"/></fig><p>We also observed across the majority of examined adult specimens the following key diagnostic morphological characters (Table <xref ref-type="table" rid="T3">3</xref>): the absence of true neck spines between the coronet and the 1<sup>st</sup> superior trunk ring spines (small neck spines were detected in juvenile specimens; variation in neck ridge topology is often mistaken for true neck spines in adult specimens), indiscernible or small parietal spine, three cleithral ring spines with the uppermost spine at the dorsal level of the pectoral fin base, presence of a distinct snout spine, four subdorsal ridge spines (3/0,1,0), and superior trunk ridge with enlarged spines on 1<sup>st</sup> and 8<sup>th</sup> tail ridges. Based on these findings, we find that spine physiognomy, neck spines present or absent in juveniles and adults, respectively, and subtle differences in meristics, are unreliable diagnostic characters, and <!--PageBreak -->that key and informative morphological characters are congruent across all specimens, which conform to the diagnosis of <italic><tp:taxon-name><tp:taxon-name-part taxon-name-part-type="genus" reg="Hippocampus">H.</tp:taxon-name-part><tp:taxon-name-part taxon-name-part-type="species" reg="whitei">whitei</tp:taxon-name-part></tp:taxon-name></italic>. Therefore, it can be concluded that the species-level classification of <italic><tp:taxon-name><tp:taxon-name-part taxon-name-part-type="genus" reg="Hippocampus">H.</tp:taxon-name-part><tp:taxon-name-part taxon-name-part-type="species" reg="procerus">procerus</tp:taxon-name-part></tp:taxon-name></italic> is unsupported, and that <italic><tp:taxon-name><tp:taxon-name-part taxon-name-part-type="genus" reg="Hippocampus">H.</tp:taxon-name-part><tp:taxon-name-part taxon-name-part-type="species" reg="procerus">procerus</tp:taxon-name-part></tp:taxon-name></italic> may be treated as a junior synonym of <italic><tp:taxon-name><tp:taxon-name-part taxon-name-part-type="genus" reg="Hippocampus">H.</tp:taxon-name-part><tp:taxon-name-part taxon-name-part-type="species" reg="whitei">whitei</tp:taxon-name-part></tp:taxon-name></italic>.</p><p>Several seahorse species endemic to Australia, including Indo-Pacific seahorses with overlapping latitudinal distributions in Queensland, Australia, are superficially similar to and often misidentified as juvenile and adult <italic><tp:taxon-name><tp:taxon-name-part taxon-name-part-type="genus" reg="Hippocampus">H.</tp:taxon-name-part><tp:taxon-name-part taxon-name-part-type="species" reg="whitei">whitei</tp:taxon-name-part></tp:taxon-name></italic> (<xref ref-type="bibr" rid="B14">Kuiter 2001</xref>; Table <xref ref-type="table" rid="T5">5</xref>). These species include <italic><tp:taxon-name><tp:taxon-name-part taxon-name-part-type="genus" reg="Hippocampus">H.</tp:taxon-name-part><tp:taxon-name-part taxon-name-part-type="species" reg="abdominalis">abdominalis</tp:taxon-name-part></tp:taxon-name></italic> Lesson, 1827, <italic><tp:taxon-name><tp:taxon-name-part taxon-name-part-type="genus" reg="Hippocampus">H.</tp:taxon-name-part><tp:taxon-name-part taxon-name-part-type="species" reg="angustus">angustus</tp:taxon-name-part></tp:taxon-name></italic> Günther, 1870, <italic><tp:taxon-name><tp:taxon-name-part taxon-name-part-type="genus" reg="Hippocampus">H.</tp:taxon-name-part><tp:taxon-name-part taxon-name-part-type="species" reg="breviceps">breviceps</tp:taxon-name-part></tp:taxon-name></italic> Peters, 1869, <italic><tp:taxon-name><tp:taxon-name-part taxon-name-part-type="genus" reg="Hippocampus">H.</tp:taxon-name-part><tp:taxon-name-part taxon-name-part-type="species" reg="dahli">dahli</tp:taxon-name-part></tp:taxon-name></italic> Ogilby 1908, <italic><tp:taxon-name><tp:taxon-name-part taxon-name-part-type="genus" reg="Hippocampus">H.</tp:taxon-name-part><tp:taxon-name-part taxon-name-part-type="species" reg="histrix">histrix</tp:taxon-name-part></tp:taxon-name></italic> Kaup, 1856, <italic><tp:taxon-name><tp:taxon-name-part taxon-name-part-type="genus" reg="Hippocampus">H.</tp:taxon-name-part><tp:taxon-name-part taxon-name-part-type="species" reg="jugumus">jugumus</tp:taxon-name-part></tp:taxon-name></italic> Kuiter, 2001, <italic><tp:taxon-name><tp:taxon-name-part taxon-name-part-type="genus" reg="Hippocampus">H.</tp:taxon-name-part><tp:taxon-name-part taxon-name-part-type="species" reg="kelloggi">kelloggi</tp:taxon-name-part></tp:taxon-name></italic> Jordan &amp; Snyder, 1901, <italic><tp:taxon-name><tp:taxon-name-part taxon-name-part-type="genus" reg="Hippocampus">H.</tp:taxon-name-part><tp:taxon-name-part taxon-name-part-type="species" reg="planifrons">planifrons</tp:taxon-name-part></tp:taxon-name></italic> Peters, 1877, <italic><tp:taxon-name><tp:taxon-name-part taxon-name-part-type="genus" reg="Hippocampus">H.</tp:taxon-name-part><tp:taxon-name-part taxon-name-part-type="species" reg="spinosissimus">spinosissimus</tp:taxon-name-part></tp:taxon-name></italic> Weber, 1913, and <italic><tp:taxon-name><tp:taxon-name-part taxon-name-part-type="genus" reg="Hippocampus">H.</tp:taxon-name-part><tp:taxon-name-part taxon-name-part-type="species" reg="zebra">zebra</tp:taxon-name-part></tp:taxon-name></italic> Whitley, 1964. Despite the morphological similarities, meristic and diagnostic morphological characters support the distinctions among these species (Table <xref ref-type="table" rid="T4">4</xref>).</p><table-wrap id="T4" position="float" orientation="portrait"><label>Table 4.</label><caption><p>Comparison of morphological characters in <italic>H <tp:taxon-name><tp:taxon-name-part taxon-name-part-type="genus" reg="Hippocampus"/><tp:taxon-name-part taxon-name-part-type="species" reg="whitei">whitei</tp:taxon-name-part></tp:taxon-name></italic> from <abbrev xmlns:xlink="http://www.w3.org/1999/xlink" xlink:title="New South Wales" id="ABBRID0EP5AI" xlink:type="simple">NSW</abbrev> and other <italic><tp:taxon-name><tp:taxon-name-part taxon-name-part-type="genus" reg="Hippocampus">Hippocampus</tp:taxon-name-part></tp:taxon-name></italic> spp. occurring in Australia.</p></caption><table id="TID0EBWBG" rules="all"><tbody><tr><th rowspan="1" colspan="1"/><th rowspan="1" colspan="1">
                    <italic><tp:taxon-name>
                        <tp:taxon-name-part taxon-name-part-type="genus" reg="Hippocampus">H.</tp:taxon-name-part>
                        <tp:taxon-name-part taxon-name-part-type="species" reg="whitei">whitei</tp:taxon-name-part>
                      </tp:taxon-name></italic>
                  </th><th rowspan="1" colspan="1">
                    <italic><tp:taxon-name>
                        <tp:taxon-name-part taxon-name-part-type="genus" reg="Hippocampus">H.</tp:taxon-name-part>
                        <tp:taxon-name-part taxon-name-part-type="species" reg="abdominalis">abdominalis</tp:taxon-name-part>
                      </tp:taxon-name></italic>
                  </th><th rowspan="1" colspan="1">
                    <italic><tp:taxon-name>
                        <tp:taxon-name-part taxon-name-part-type="genus" reg="Hippocampus">H.</tp:taxon-name-part>
                        <tp:taxon-name-part taxon-name-part-type="species" reg="angustus">angustus</tp:taxon-name-part>
                      </tp:taxon-name></italic>
                  </th><th rowspan="1" colspan="1">
                    <italic><tp:taxon-name>
                        <tp:taxon-name-part taxon-name-part-type="genus" reg="Hippocampus">H.</tp:taxon-name-part>
                        <tp:taxon-name-part taxon-name-part-type="species" reg="breviceps">breviceps</tp:taxon-name-part>
                      </tp:taxon-name></italic>
                  </th><th rowspan="1" colspan="1">
                    <italic><tp:taxon-name>
                        <tp:taxon-name-part taxon-name-part-type="genus" reg="Hippocampus">H.</tp:taxon-name-part>
                        <tp:taxon-name-part taxon-name-part-type="species" reg="dahli">dahli</tp:taxon-name-part>
                      </tp:taxon-name></italic>
                  </th><th rowspan="1" colspan="1">
                    <italic><tp:taxon-name>
                        <tp:taxon-name-part taxon-name-part-type="genus" reg="Hippocampus">H.</tp:taxon-name-part>
                        <tp:taxon-name-part taxon-name-part-type="species" reg="histrix">histrix</tp:taxon-name-part>
                      </tp:taxon-name></italic>
                  </th><th rowspan="1" colspan="1">
                    <italic><tp:taxon-name>
                        <tp:taxon-name-part taxon-name-part-type="genus" reg="Hippocampus">H.</tp:taxon-name-part>
                        <tp:taxon-name-part taxon-name-part-type="species" reg="jugumus">jugumus</tp:taxon-name-part>
                      </tp:taxon-name></italic>
                  </th><th rowspan="1" colspan="1">
                    <italic><tp:taxon-name>
                        <tp:taxon-name-part taxon-name-part-type="genus" reg="Hippocampus">H.</tp:taxon-name-part>
                        <tp:taxon-name-part taxon-name-part-type="species" reg="kelloggi">kelloggi</tp:taxon-name-part>
                      </tp:taxon-name></italic>
                  </th><th rowspan="1" colspan="1">
                    <italic><tp:taxon-name>
                        <tp:taxon-name-part taxon-name-part-type="genus" reg="Hippocampus">H.</tp:taxon-name-part>
                        <tp:taxon-name-part taxon-name-part-type="species" reg="planifrons">planifrons</tp:taxon-name-part>
                      </tp:taxon-name></italic>
                  </th><th rowspan="1" colspan="1">
                    <italic><tp:taxon-name>
                        <tp:taxon-name-part taxon-name-part-type="genus" reg="Hippocampus">H.</tp:taxon-name-part>
                        <tp:taxon-name-part taxon-name-part-type="species" reg="spinosissimus">spinosissimus</tp:taxon-name-part>
                      </tp:taxon-name></italic>
                  </th><th rowspan="1" colspan="1">
                    <italic><tp:taxon-name>
                        <tp:taxon-name-part taxon-name-part-type="genus" reg="Hippocampus">H.</tp:taxon-name-part>
                        <tp:taxon-name-part taxon-name-part-type="species" reg="zebra">zebra</tp:taxon-name-part>
                      </tp:taxon-name></italic>
                  </th></tr><tr><td rowspan="1" colspan="1">Trunk rings</td><td rowspan="1" colspan="1">11</td><td rowspan="1" colspan="1">12–13</td><td rowspan="1" colspan="1">11</td><td rowspan="1" colspan="1">11</td><td rowspan="1" colspan="1">11</td><td rowspan="1" colspan="1">11</td><td rowspan="1" colspan="1">12</td><td rowspan="1" colspan="1">11</td><td rowspan="1" colspan="1">11</td><td rowspan="1" colspan="1">11</td><td rowspan="1" colspan="1">11</td></tr><tr><td rowspan="1" colspan="1">Tail rings</td><td rowspan="1" colspan="1">33–35</td><td rowspan="1" colspan="1">44–48</td><td rowspan="1" colspan="1">39–41</td><td rowspan="1" colspan="1">38–42</td><td rowspan="1" colspan="1">37–40</td><td rowspan="1" colspan="1">33–34</td><td rowspan="1" colspan="1">37</td><td rowspan="1" colspan="1">39–41</td><td rowspan="1" colspan="1">37–38</td><td rowspan="1" colspan="1">35–36</td><td rowspan="1" colspan="1">37–39</td></tr><tr><td rowspan="1" colspan="1">Snout stripe or striation pattern</td><td rowspan="1" colspan="10">absent</td><td rowspan="1" colspan="1">present</td></tr><tr><td rowspan="1" colspan="1">Coronet</td><td rowspan="1" colspan="1">distinct, tall</td><td rowspan="1" colspan="1">low</td><td rowspan="1" colspan="1">distinct, tall</td><td rowspan="1" colspan="1">distinct, tall</td><td rowspan="1" colspan="1">low</td><td rowspan="1" colspan="1">distinct, tall</td><td rowspan="1" colspan="1">distinct, tall</td><td rowspan="1" colspan="1">distinct, tall</td><td rowspan="1" colspan="1">low</td><td rowspan="1" colspan="1">distinct, tall</td><td rowspan="1" colspan="1">distinct, tall</td></tr><tr><td rowspan="1" colspan="1">Subdorsal rings</td><td rowspan="1" colspan="1">2+1</td><td rowspan="1" colspan="1">3-5+1-2</td><td rowspan="1" colspan="1">2+1</td><td rowspan="1" colspan="1">3+1</td><td rowspan="1" colspan="1">2-3+1-2</td><td rowspan="1" colspan="1">2+1</td><td rowspan="1" colspan="1">3+2</td><td rowspan="1" colspan="1">2+1</td><td rowspan="1" colspan="1">3-4+1</td><td rowspan="1" colspan="1">2+1</td><td rowspan="1" colspan="1">2-3+1</td></tr><tr><td rowspan="1" colspan="1">Subdorsal ring spines</td><td rowspan="1" colspan="1">3/0,1,0</td><td rowspan="1" colspan="1">5/0,0,1,1,1</td><td rowspan="1" colspan="1">3/0,1,0</td><td rowspan="1" colspan="1">3-4/0,0,1,0</td><td rowspan="1" colspan="1">3/0,1,1</td><td rowspan="1" colspan="1">3/0,1,0</td><td rowspan="1" colspan="1">4/0,1,1,1,1</td><td rowspan="1" colspan="1">3/0,1,0</td><td rowspan="1" colspan="1">4/0,0,1,1</td><td rowspan="1" colspan="1">3/0,1,0</td><td rowspan="1" colspan="1">3-4/0,1,0</td></tr><tr><td rowspan="1" colspan="1">Cleithral ring</td><td rowspan="1" colspan="11">discontinuous</td></tr><tr><td rowspan="1" colspan="1">Upper cleithral spine</td><td rowspan="1" colspan="1">dorsal level of pectoral fin base</td><td rowspan="1" colspan="1">ventral of gill opening</td><td rowspan="1" colspan="1">dorsal level of pectoral fin base</td><td rowspan="1" colspan="1">ventral of gill opening</td><td rowspan="1" colspan="1">ventral of gill opening</td><td rowspan="1" colspan="1">ventral of gill opening</td><td rowspan="1" colspan="1">dorsal level of pectoral fin base</td><td rowspan="1" colspan="1">ventral of gill opening</td><td rowspan="1" colspan="1">ventral of gill opening</td><td rowspan="1" colspan="1">ventral of gill opening</td><td rowspan="1" colspan="1">dorsal level of pectoral fin base</td></tr><tr><td rowspan="1" colspan="1">Neck spine</td><td rowspan="1" colspan="1">absent</td><td rowspan="1" colspan="1">absent</td><td rowspan="1" colspan="1">present</td><td rowspan="1" colspan="1">absent</td><td rowspan="1" colspan="1">absent</td><td rowspan="1" colspan="1">present</td><td rowspan="1" colspan="1">present</td><td rowspan="1" colspan="1">absent</td><td rowspan="1" colspan="1">absent</td><td rowspan="1" colspan="1">present</td><td rowspan="1" colspan="1">absent</td></tr><tr><td rowspan="1" colspan="1">Eye spine</td><td rowspan="1" colspan="6">single</td><td rowspan="1" colspan="1">double</td><td rowspan="1" colspan="4">single</td></tr><tr><td rowspan="1" colspan="1">Lateral head spine</td><td rowspan="1" colspan="6">single and small</td><td rowspan="1" colspan="1">double and large</td><td rowspan="1" colspan="4">single and small</td></tr></tbody></table></table-wrap><table-wrap id="T5" position="float" orientation="portrait"><label>Table 5.</label><caption><p>Distribution of haplotypes based on partial mtDNA <abbrev xmlns:xlink="http://www.w3.org/1999/xlink" xlink:title="cytochrome c oxidase subunit I" id="ABBRID0E5NBI" xlink:type="simple">COI</abbrev> sequence data (655 bp) tabulated across sampled <italic><tp:taxon-name><tp:taxon-name-part taxon-name-part-type="genus" reg="Hippocampus">H.</tp:taxon-name-part><tp:taxon-name-part taxon-name-part-type="species" reg="whitei">whitei</tp:taxon-name-part></tp:taxon-name></italic> and localities in central <abbrev xmlns:xlink="http://www.w3.org/1999/xlink" xlink:title="New South Wales" id="ABBRID0ENOBI" xlink:type="simple">NSW</abbrev> and southern <abbrev xmlns:xlink="http://www.w3.org/1999/xlink" xlink:title="Queensland" id="ABBRID0EROBI" xlink:type="simple">QLD</abbrev>.</p></caption><table id="TID0ETGAI" rules="all"><tbody><tr><th rowspan="1" colspan="1">Species designation</th><th rowspan="1" colspan="1">Collection locality</th><th rowspan="1" colspan="1">Nucleotide position</th><th rowspan="1" colspan="1">Haplotype</th></tr><tr><td rowspan="1" colspan="1"><tp:taxon-name><tp:taxon-name-part taxon-name-part-type="genus" reg="Hippocampus">Hippocampus</tp:taxon-name-part></tp:taxon-name> whitei_1300a_CO1_Nelson</td><td rowspan="1" colspan="1">Nelson</td><td rowspan="1" colspan="1">81</td><td rowspan="1" colspan="1">A</td></tr><tr><td rowspan="1" colspan="1"><tp:taxon-name><tp:taxon-name-part taxon-name-part-type="genus" reg="Hippocampus">Hippocampus</tp:taxon-name-part></tp:taxon-name> whitei_1767_CO1_GoldCoast</td><td rowspan="1" colspan="1">Gold Coast</td><td rowspan="1" colspan="1">174</td><td rowspan="1" colspan="1">T</td></tr><tr><td rowspan="1" colspan="1"><tp:taxon-name><tp:taxon-name-part taxon-name-part-type="genus" reg="Hippocampus">Hippocampus</tp:taxon-name-part></tp:taxon-name> whitei_1783_CO1_GoldCoast</td><td rowspan="1" colspan="1">Gold Coast</td><td rowspan="1" colspan="1">174</td><td rowspan="1" colspan="1">T</td></tr><tr><td rowspan="1" colspan="1"><tp:taxon-name><tp:taxon-name-part taxon-name-part-type="genus" reg="Hippocampus">Hippocampus</tp:taxon-name-part></tp:taxon-name> whitei_1364_CO1_Forster</td><td rowspan="1" colspan="1">Forster</td><td rowspan="1" colspan="1">174</td><td rowspan="1" colspan="1">T</td></tr><tr><td rowspan="1" colspan="1"><tp:taxon-name><tp:taxon-name-part taxon-name-part-type="genus" reg="Hippocampus">Hippocampus</tp:taxon-name-part></tp:taxon-name> whitei_1365_CO1_Forster</td><td rowspan="1" colspan="1">Forster</td><td rowspan="1" colspan="1">174</td><td rowspan="1" colspan="1">T</td></tr><tr><td rowspan="1" colspan="1"><tp:taxon-name><tp:taxon-name-part taxon-name-part-type="genus" reg="Hippocampus">Hippocampus</tp:taxon-name-part></tp:taxon-name> whitei_1295_CO1_Nelson</td><td rowspan="1" colspan="1">Nelson</td><td rowspan="1" colspan="1">259</td><td rowspan="1" colspan="1">C</td></tr><tr><td rowspan="1" colspan="1"><tp:taxon-name><tp:taxon-name-part taxon-name-part-type="genus" reg="Hippocampus">Hippocampus</tp:taxon-name-part></tp:taxon-name> whitei_1364_CO1_Forster</td><td rowspan="1" colspan="1">Forster</td><td rowspan="1" colspan="1">342</td><td rowspan="1" colspan="1">G</td></tr><tr><td rowspan="1" colspan="1"><tp:taxon-name><tp:taxon-name-part taxon-name-part-type="genus" reg="Hippocampus">Hippocampus</tp:taxon-name-part></tp:taxon-name> whitei_1365_CO1_Forster</td><td rowspan="1" colspan="1">Forster</td><td rowspan="1" colspan="1">342</td><td rowspan="1" colspan="1">G</td></tr><tr><td rowspan="1" colspan="1"><tp:taxon-name><tp:taxon-name-part taxon-name-part-type="genus" reg="Hippocampus">Hippocampus</tp:taxon-name-part></tp:taxon-name> whitei_1767_CO1_GoldCoast</td><td rowspan="1" colspan="1">Gold Coast</td><td rowspan="1" colspan="1">378</td><td rowspan="1" colspan="1">A</td></tr><tr><td rowspan="1" colspan="1"><tp:taxon-name><tp:taxon-name-part taxon-name-part-type="genus" reg="Hippocampus">Hippocampus</tp:taxon-name-part></tp:taxon-name> whitei_1783_CO1_GoldCoast</td><td rowspan="1" colspan="1">Gold Coast</td><td rowspan="1" colspan="1">378</td><td rowspan="1" colspan="1">A</td></tr><tr><td rowspan="1" colspan="1"><tp:taxon-name><tp:taxon-name-part taxon-name-part-type="genus" reg="Hippocampus">Hippocampus</tp:taxon-name-part></tp:taxon-name> whitei_1364_CO1_Forste</td><td rowspan="1" colspan="1">Forster</td><td rowspan="1" colspan="1">378</td><td rowspan="1" colspan="1">A</td></tr><tr><td rowspan="1" colspan="1"><tp:taxon-name><tp:taxon-name-part taxon-name-part-type="genus" reg="Hippocampus">Hippocampus</tp:taxon-name-part></tp:taxon-name> whitei_1365_CO1_Forster</td><td rowspan="1" colspan="1">Forster</td><td rowspan="1" colspan="1">378</td><td rowspan="1" colspan="1">A</td></tr><tr><td rowspan="1" colspan="1"><tp:taxon-name><tp:taxon-name-part taxon-name-part-type="genus" reg="Hippocampus">Hippocampus</tp:taxon-name-part></tp:taxon-name> whitei_1305_CO1_Nelson</td><td rowspan="1" colspan="1">Nelson</td><td rowspan="1" colspan="1">412</td><td rowspan="1" colspan="1">A</td></tr><tr><td rowspan="1" colspan="1"><tp:taxon-name><tp:taxon-name-part taxon-name-part-type="genus" reg="Hippocampus">Hippocampus</tp:taxon-name-part></tp:taxon-name> whitei_1353_CO1_Nelson</td><td rowspan="1" colspan="1">Nelson</td><td rowspan="1" colspan="1">412</td><td rowspan="1" colspan="1">A</td></tr><tr><td rowspan="1" colspan="1"><tp:taxon-name><tp:taxon-name-part taxon-name-part-type="genus" reg="Hippocampus">Hippocampus</tp:taxon-name-part></tp:taxon-name> whitei_0418_CO1_Sydney</td><td rowspan="1" colspan="1">Sydney</td><td rowspan="1" colspan="1">429</td><td rowspan="1" colspan="1">G</td></tr><tr><td rowspan="1" colspan="1"><tp:taxon-name><tp:taxon-name-part taxon-name-part-type="genus" reg="Hippocampus">Hippocampus</tp:taxon-name-part></tp:taxon-name> whitei_0470_CO1_Sydney</td><td rowspan="1" colspan="1">Sydney</td><td rowspan="1" colspan="1">429</td><td rowspan="1" colspan="1">G</td></tr><tr><td rowspan="1" colspan="1"><tp:taxon-name><tp:taxon-name-part taxon-name-part-type="genus" reg="Hippocampus">Hippocampus</tp:taxon-name-part></tp:taxon-name> whitei_1767_CO1_GoldCoast</td><td rowspan="1" colspan="1">Gold Coast</td><td rowspan="1" colspan="1">489</td><td rowspan="1" colspan="1">G</td></tr><tr><td rowspan="1" colspan="1"><tp:taxon-name><tp:taxon-name-part taxon-name-part-type="genus" reg="Hippocampus">Hippocampus</tp:taxon-name-part></tp:taxon-name> whitei_1783_CO1_GoldCoast</td><td rowspan="1" colspan="1">Gold Coast</td><td rowspan="1" colspan="1">489</td><td rowspan="1" colspan="1">G</td></tr><tr><td rowspan="1" colspan="1"><tp:taxon-name><tp:taxon-name-part taxon-name-part-type="genus" reg="Hippocampus">Hippocampus</tp:taxon-name-part></tp:taxon-name> whitei_1364_CO1_Forster</td><td rowspan="1" colspan="1">Forster</td><td rowspan="1" colspan="1">489</td><td rowspan="1" colspan="1">G</td></tr><tr><td rowspan="1" colspan="1"><tp:taxon-name><tp:taxon-name-part taxon-name-part-type="genus" reg="Hippocampus">Hippocampus</tp:taxon-name-part></tp:taxon-name> whitei_1365_CO1_Forster</td><td rowspan="1" colspan="1">Forster</td><td rowspan="1" colspan="1">489</td><td rowspan="1" colspan="1">G</td></tr><tr><td rowspan="1" colspan="1"><tp:taxon-name><tp:taxon-name-part taxon-name-part-type="genus" reg="Hippocampus">Hippocampus</tp:taxon-name-part></tp:taxon-name> whitei_1295_CO1_Nelson</td><td rowspan="1" colspan="1">Nelson</td><td rowspan="1" colspan="1">495</td><td rowspan="1" colspan="1">G</td></tr><tr><td rowspan="1" colspan="1"><tp:taxon-name><tp:taxon-name-part taxon-name-part-type="genus" reg="Hippocampus">Hippocampus</tp:taxon-name-part></tp:taxon-name> whitei_1783_CO1_GoldCoast</td><td rowspan="1" colspan="1">Gold Coast</td><td rowspan="1" colspan="1">504</td><td rowspan="1" colspan="1">T</td></tr><tr><td rowspan="1" colspan="1"><tp:taxon-name><tp:taxon-name-part taxon-name-part-type="genus" reg="Hippocampus">Hippocampus</tp:taxon-name-part></tp:taxon-name> whitei_1364_CO1_Forster</td><td rowspan="1" colspan="1">Forster</td><td rowspan="1" colspan="1">513</td><td rowspan="1" colspan="1">T</td></tr></tbody></table></table-wrap></tp:treatment-sec><tp:treatment-sec sec-type="Genetic remarks" id="SECID0ES4BI"><title>Genetic remarks.</title><p>Meristic, morphometric, and key diagnostic morphological characters in our study did not support the separation of <italic><tp:taxon-name><tp:taxon-name-part taxon-name-part-type="genus" reg="Hippocampus">H.</tp:taxon-name-part><tp:taxon-name-part taxon-name-part-type="species" reg="procerus">procerus</tp:taxon-name-part></tp:taxon-name></italic> from <italic><tp:taxon-name><tp:taxon-name-part taxon-name-part-type="genus" reg="Hippocampus">H.</tp:taxon-name-part><tp:taxon-name-part taxon-name-part-type="species" reg="whitei">whitei</tp:taxon-name-part></tp:taxon-name></italic> into two distinct species. Here we further confirm the synonymization of <italic><tp:taxon-name><tp:taxon-name-part taxon-name-part-type="genus" reg="Hippocampus">H.</tp:taxon-name-part><tp:taxon-name-part taxon-name-part-type="species" reg="procerus">procerus</tp:taxon-name-part></tp:taxon-name></italic> with <italic><tp:taxon-name><tp:taxon-name-part taxon-name-part-type="genus" reg="Hippocampus">H.</tp:taxon-name-part><tp:taxon-name-part taxon-name-part-type="species" reg="whitei">whitei</tp:taxon-name-part></tp:taxon-name></italic> based on partial mitochondrial <abbrev xmlns:xlink="http://www.w3.org/1999/xlink" xlink:title="cytochrome c oxidase subunit I" id="ABBRID0EE6BI" xlink:type="simple">COI</abbrev> (655 bp) data. This analysis is based on sequences generated from 31 <italic><tp:taxon-name><tp:taxon-name-part taxon-name-part-type="genus" reg="Hippocampus">H.</tp:taxon-name-part><tp:taxon-name-part taxon-name-part-type="species" reg="whitei">whitei</tp:taxon-name-part></tp:taxon-name></italic> individuals sampled from Empire Bay, Forster (Wallis Lake), Port Hacking, Nelson Bay, Sydney Harbour, and Tuggerah Lake, <abbrev xmlns:xlink="http://www.w3.org/1999/xlink" xlink:title="New South Wales" id="ABBRID0ET6BI" xlink:type="simple">NSW</abbrev>, and from 4 specimens referred to as <italic><tp:taxon-name><tp:taxon-name-part taxon-name-part-type="genus" reg="Hippocampus">H.</tp:taxon-name-part><tp:taxon-name-part taxon-name-part-type="species" reg="procerus">procerus</tp:taxon-name-part></tp:taxon-name></italic> from Southport, Gold Coast Seaway, <abbrev xmlns:xlink="http://www.w3.org/1999/xlink" xlink:title="Queensland" id="ABBRID0ECACI" xlink:type="simple">QLD</abbrev>. Alignment of sequence data detected 23 variable sites without any indels, resulting in 14 haplotypes: one in Sydney, four in Nelson Bay, five in Forster, and four in Gold Coast Seaway (Suppl. material <xref ref-type="supplementary-material" rid="S1">1</xref>, <xref ref-type="supplementary-material" rid="S2">2</xref>). Three haplotypes are shared between Forster and Gold Coast Seaway whereas no other haplotypes are shared between collection localities. One unique haplotype was obtained in Sydney, four in Nelson Bay, two in Forster, and one in Gold Coast Seaway (Suppl. material <xref ref-type="supplementary-material" rid="S1">1</xref>, <xref ref-type="supplementary-material" rid="S2">2</xref>). Fig. <xref ref-type="fig" rid="F12">12</xref> shows a neighbour-joining tree based on the same mtDNA <abbrev xmlns:xlink="http://www.w3.org/1999/xlink" xlink:title="cytochrome c oxidase subunit I" id="ABBRID0E1ACI" xlink:type="simple">COI</abbrev> data, which recovered <italic><tp:taxon-name><tp:taxon-name-part taxon-name-part-type="genus" reg="Hippocampus">H.</tp:taxon-name-part><tp:taxon-name-part taxon-name-part-type="species" reg="procerus">procerus</tp:taxon-name-part></tp:taxon-name></italic> as paraphyletic with respect to <italic><tp:taxon-name><tp:taxon-name-part taxon-name-part-type="genus" reg="Hippocampus">H.</tp:taxon-name-part><tp:taxon-name-part taxon-name-part-type="species" reg="whitei">whitei</tp:taxon-name-part></tp:taxon-name></italic>. <italic><tp:taxon-name><tp:taxon-name-part taxon-name-part-type="genus" reg="Hippocampus">Hippocampus</tp:taxon-name-part><tp:taxon-name-part taxon-name-part-type="species" reg="procerus">procerus</tp:taxon-name-part></tp:taxon-name></italic> clustered among individuals of <italic><tp:taxon-name><tp:taxon-name-part taxon-name-part-type="genus" reg="Hippocampus">H.</tp:taxon-name-part><tp:taxon-name-part taxon-name-part-type="species" reg="whitei">whitei</tp:taxon-name-part></tp:taxon-name></italic> from Forster, <abbrev xmlns:xlink="http://www.w3.org/1999/xlink" xlink:title="New South Wales" id="ABBRID0EKCCI" xlink:type="simple">NSW</abbrev> in one subclade and with individuals from several localities in <abbrev xmlns:xlink="http://www.w3.org/1999/xlink" xlink:title="New South Wales" id="ABBRID0EOCCI" xlink:type="simple">NSW</abbrev> in another subclade. Additionally, genetic distance analysis (uncorrected p distances) of the same data failed to discriminate <italic><tp:taxon-name><tp:taxon-name-part taxon-name-part-type="genus" reg="Hippocampus">H.</tp:taxon-name-part><tp:taxon-name-part taxon-name-part-type="species" reg="procerus">procerus</tp:taxon-name-part></tp:taxon-name></italic> from <italic><tp:taxon-name><tp:taxon-name-part taxon-name-part-type="genus" reg="Hippocampus">H.</tp:taxon-name-part><tp:taxon-name-part taxon-name-part-type="species" reg="whitei">whitei</tp:taxon-name-part></tp:taxon-name></italic> (Suppl. material <xref ref-type="supplementary-material" rid="S3">3</xref>), which revealed an average intraspecific divergence of 0.002%, further confirming lack of support of species status for <italic><tp:taxon-name><tp:taxon-name-part taxon-name-part-type="genus" reg="Hippocampus">H.</tp:taxon-name-part><tp:taxon-name-part taxon-name-part-type="species" reg="procerus">procerus</tp:taxon-name-part></tp:taxon-name></italic>.</p><fig id="F13" position="float" orientation="portrait"><label>Figure 13.</label><caption><p>Neighbor-joining tree based on mtDNA <abbrev xmlns:xlink="http://www.w3.org/1999/xlink" xlink:title="cytochrome c oxidase subunit I" id="ABBRID0E6DCI" xlink:type="simple">COI</abbrev> sequences showing the relationships among specimens of <italic><tp:taxon-name><tp:taxon-name-part taxon-name-part-type="genus" reg="Hippocampus">H.</tp:taxon-name-part><tp:taxon-name-part taxon-name-part-type="species" reg="whitei">whitei</tp:taxon-name-part></tp:taxon-name></italic> collected from various sites in <abbrev xmlns:xlink="http://www.w3.org/1999/xlink" xlink:title="New South Wales" id="ABBRID0EOECI" xlink:type="simple">NSW</abbrev> and <italic><tp:taxon-name><tp:taxon-name-part taxon-name-part-type="genus" reg="Hippocampus">H.</tp:taxon-name-part><tp:taxon-name-part taxon-name-part-type="species" reg="procerus">procerus</tp:taxon-name-part></tp:taxon-name></italic> from Southport, Gold Coast Harbour, <abbrev xmlns:xlink="http://www.w3.org/1999/xlink" xlink:title="Queensland" id="ABBRID0E4ECI" xlink:type="simple">QLD</abbrev>. Numbers in branches indicate bootstrap probabilities obtained from 1000 bootstrap replications. Scale bar = genetic distance of 0.02.</p></caption><graphic xmlns:xlink="http://www.w3.org/1999/xlink" xlink:href="zookeys-824-109-g013.jpg" position="float" orientation="portrait" xlink:type="simple" id="oo_264540.jpg"/></fig></tp:treatment-sec><tp:treatment-sec sec-type="distribution" id="SECID0EGFCI"><title>Distribution and habitat.</title><p><italic><tp:taxon-name><tp:taxon-name-part taxon-name-part-type="genus" reg="Hippocampus">Hippocampus</tp:taxon-name-part><tp:taxon-name-part taxon-name-part-type="species" reg="whitei">whitei</tp:taxon-name-part></tp:taxon-name></italic> is known to occur in coastal estuaries and embayments of central <abbrev xmlns:xlink="http://www.w3.org/1999/xlink" xlink:title="New South Wales" id="ABBRID0EXFCI" xlink:type="simple">NSW</abbrev> and southern <abbrev xmlns:xlink="http://www.w3.org/1999/xlink" xlink:title="Queensland" id="ABBRID0E2FCI" xlink:type="simple">QLD</abbrev>, Australia. In central <abbrev xmlns:xlink="http://www.w3.org/1999/xlink" xlink:title="New South Wales" id="ABBRID0E6FCI" xlink:type="simple">NSW</abbrev> it has been recorded, from south to north, in St. Georges Basin, Port Hacking, Botany Bay, Sydney Harbour, Hawkesbury River, Tuggerah Lake, Lake Macquarie, Port Stephens, Wallis Lake – Forster, and Tweed River. The record from St Georges Basin was based on a recent sighting and photograph of a small juvenile in January 2018 that was logged through REDMAP (<ext-link xmlns:xlink="http://www.w3.org/1999/xlink" xlink:type="simple" ext-link-type="uri" xlink:href="http://www.redmap.org.au/sightings/3379/">http://www.redmap.org.au/sightings/3379/</ext-link>) and therefore extends the range reported by <xref ref-type="bibr" rid="B6">Harasti et al. (2012)</xref> southwards by 70 km. A previous 1903 Australian Museum record from Lake Illawarra cannot be confirmed as the local<!--PageBreak -->ity information is likely erroneous (Mark McGrouther, pers. comm.) and whilst it is possible that <italic><tp:taxon-name><tp:taxon-name-part taxon-name-part-type="genus" reg="Hippocampus">H.</tp:taxon-name-part><tp:taxon-name-part taxon-name-part-type="species" reg="whitei">whitei</tp:taxon-name-part></tp:taxon-name></italic> could occur in Lake Illawarra, at this stage there is no definitive evidence. Museum records indicate the species has been recorded in <abbrev xmlns:xlink="http://www.w3.org/1999/xlink" xlink:title="Queensland" id="ABBRID0EZGCI" xlink:type="simple">QLD</abbrev> within the <!--PageBreak -->Gold Coast Seaway, at various locations around Moreton Bay estuary, Hervey Bay, Waddy Point, Elliot Heads, Bundaberg, Port Curtis, and Mackay. The synonymization of <italic><tp:taxon-name><tp:taxon-name-part taxon-name-part-type="genus" reg="Hippocampus">H.</tp:taxon-name-part><tp:taxon-name-part taxon-name-part-type="species" reg="procerus">procerus</tp:taxon-name-part></tp:taxon-name></italic> extends the northward range significantly by approximately 1,000 kilometres for <italic><tp:taxon-name><tp:taxon-name-part taxon-name-part-type="genus" reg="Hippocampus">H.</tp:taxon-name-part><tp:taxon-name-part taxon-name-part-type="species" reg="whitei">whitei</tp:taxon-name-part></tp:taxon-name></italic> to Mackay <abbrev xmlns:xlink="http://www.w3.org/1999/xlink" xlink:title="Queensland" id="ABBRID0EVHCI" xlink:type="simple">QLD</abbrev>; as of now, this is the most northern location with confirmed <italic><tp:taxon-name><tp:taxon-name-part taxon-name-part-type="genus" reg="Hippocampus">H.</tp:taxon-name-part><tp:taxon-name-part taxon-name-part-type="species" reg="whitei">whitei</tp:taxon-name-part></tp:taxon-name></italic> specimens. However, its current occurrence in the Mackay region, Port Curtis, Burnett River, and Bundaberg, is unknown as it has not been recorded in those locales since 1939, 1929, and 1938, respectively. The most recent northern records are from Elliot Heads in 1982 and Waddy Point in 2005.</p><p>Additionally, museum records claim species occurrences of <italic><tp:taxon-name><tp:taxon-name-part taxon-name-part-type="genus" reg="Hippocampus">H.</tp:taxon-name-part><tp:taxon-name-part taxon-name-part-type="species" reg="whitei">whitei</tp:taxon-name-part></tp:taxon-name></italic> outside its geographic range, in South Australia, Victoria Australia, Papua New Guinea, South Africa, Solomon Islands, and Vanuatu (Kuiter 2009; <xref ref-type="bibr" rid="B15">Lourie et al. 2016</xref>). However, these specimens have subsequently been re-identified by the authors as <italic><tp:taxon-name><tp:taxon-name-part taxon-name-part-type="genus" reg="Hippocampus">H.</tp:taxon-name-part><tp:taxon-name-part taxon-name-part-type="species" reg="breviceps">breviceps</tp:taxon-name-part></tp:taxon-name>, <tp:taxon-name><tp:taxon-name-part taxon-name-part-type="genus" reg="Hippocampus">H.</tp:taxon-name-part><tp:taxon-name-part taxon-name-part-type="species" reg="camelopardalis">camelopardalis</tp:taxon-name-part></tp:taxon-name>, <tp:taxon-name><tp:taxon-name-part taxon-name-part-type="genus" reg="Hippocampus">H.</tp:taxon-name-part><tp:taxon-name-part taxon-name-part-type="species" reg="kelloggi">kelloggi</tp:taxon-name-part></tp:taxon-name></italic>, or <italic><tp:taxon-name><tp:taxon-name-part taxon-name-part-type="genus" reg="Hippocampus">H.</tp:taxon-name-part><tp:taxon-name-part taxon-name-part-type="species" reg="spinosissimus">spinosissimus</tp:taxon-name-part></tp:taxon-name></italic> (see Table <xref ref-type="table" rid="T6">6</xref>). The specimens originally identified as <italic><tp:taxon-name><tp:taxon-name-part taxon-name-part-type="genus" reg="Hippocampus">H.</tp:taxon-name-part><tp:taxon-name-part taxon-name-part-type="species" reg="whitei">whitei</tp:taxon-name-part></tp:taxon-name></italic> from Port Moresby, Papua New Guinea and the Solomon Islands are no longer accessible and therefore cannot be re-identified; however, we consider them highly unlikely to be <italic><tp:taxon-name><tp:taxon-name-part taxon-name-part-type="genus" reg="Hippocampus">H.</tp:taxon-name-part><tp:taxon-name-part taxon-name-part-type="species" reg="whitei">whitei</tp:taxon-name-part></tp:taxon-name></italic> since it is markedly outside the range for this species. We now consider that the species is constrained to estuaries and embayments along the east coast of Australia from Hervey Bay, <abbrev xmlns:xlink="http://www.w3.org/1999/xlink" xlink:title="Queensland" id="ABBRID0EZKCI" xlink:type="simple">QLD</abbrev>, in the north to St Georges Basin, <abbrev xmlns:xlink="http://www.w3.org/1999/xlink" xlink:title="New South Wales" id="ABBRID0E4KCI" xlink:type="simple">NSW</abbrev>, in the south.</p><table-wrap id="T6" position="float" orientation="portrait"><label>Table 6.</label><caption><p>List of seahorse specimens originally identified as <italic><tp:taxon-name><tp:taxon-name-part taxon-name-part-type="genus" reg="Hippocampus">H.</tp:taxon-name-part><tp:taxon-name-part taxon-name-part-type="species" reg="whitei">whitei</tp:taxon-name-part></tp:taxon-name></italic>, including voucher number, collection date, collection location, and status.</p></caption><table id="TID0ETYAI" rules="all"><tbody><tr><th rowspan="1" colspan="1">Original identification</th><th rowspan="1" colspan="1">Voucher number</th><th rowspan="1" colspan="1">Collection date</th><th rowspan="1" colspan="1">Collection location</th><th rowspan="1" colspan="1">Species</th></tr><tr><td rowspan="8" colspan="1">
                    <italic><tp:taxon-name>
                        <tp:taxon-name-part taxon-name-part-type="genus" reg="Hippocampus">H.</tp:taxon-name-part>
                        <tp:taxon-name-part taxon-name-part-type="species" reg="whitei">whitei</tp:taxon-name-part>
                      </tp:taxon-name></italic>
                  </td><td rowspan="1" colspan="1">AMS I.6637</td><td rowspan="1" colspan="1">1885</td><td rowspan="1" colspan="1">Port Moresby, Papua New Guinea</td><td rowspan="1" colspan="1"><italic><tp:taxon-name><tp:taxon-name-part taxon-name-part-type="genus" reg="Hippocampus">Hippocampus</tp:taxon-name-part></tp:taxon-name></italic> sp.</td></tr><tr><td rowspan="1" colspan="1">SU 35442</td><td rowspan="1" colspan="1">1912</td><td rowspan="1" colspan="1">Corny Point, South Australia</td><td rowspan="1" colspan="1">
                    <italic><tp:taxon-name>
                        <tp:taxon-name-part taxon-name-part-type="genus" reg="Hippocampus">H.</tp:taxon-name-part>
                        <tp:taxon-name-part taxon-name-part-type="species" reg="breviceps">breviceps</tp:taxon-name-part>
                      </tp:taxon-name></italic>
                  </td></tr><tr><td rowspan="1" colspan="1">AMS IA4205</td><td rowspan="1" colspan="1">1929</td><td rowspan="1" colspan="1">Port Curtis, Qld, Australia</td><td rowspan="1" colspan="1">
                    <italic><tp:taxon-name>
                        <tp:taxon-name-part taxon-name-part-type="genus" reg="Hippocampus">H.</tp:taxon-name-part>
                        <tp:taxon-name-part taxon-name-part-type="species" reg="spinosissimus">spinosissimus</tp:taxon-name-part>
                      </tp:taxon-name></italic>
                  </td></tr><tr><td rowspan="1" colspan="1">CAS-SU 31443</td><td rowspan="1" colspan="1">1934</td><td rowspan="1" colspan="1">Durban Bay, KwaZulu-Natal, South Africa</td><td rowspan="1" colspan="1">
                    <italic><tp:taxon-name>
                        <tp:taxon-name-part taxon-name-part-type="genus" reg="Hippocampus">H.</tp:taxon-name-part>
                        <tp:taxon-name-part taxon-name-part-type="species" reg="camelopardalis">camelopardalis</tp:taxon-name-part>
                      </tp:taxon-name></italic>
                  </td></tr><tr><td rowspan="1" colspan="1">MNHN-IC-2008-1326</td><td rowspan="1" colspan="1">2006</td><td rowspan="1" colspan="1">Espiritu Santo, Vanuatu</td><td rowspan="1" colspan="1">
                    <italic><tp:taxon-name>
                        <tp:taxon-name-part taxon-name-part-type="genus" reg="Hippocampus">H.</tp:taxon-name-part>
                        <tp:taxon-name-part taxon-name-part-type="species" reg="kelloggi">kelloggi</tp:taxon-name-part>
                      </tp:taxon-name></italic>
                  </td></tr><tr><td rowspan="1" colspan="1">MNHN-IC-2008-1441</td><td rowspan="1" colspan="1">2006</td><td rowspan="1" colspan="1">Espiritu Santo, Vanuatu</td><td rowspan="1" colspan="1">
                    <italic><tp:taxon-name>
                        <tp:taxon-name-part taxon-name-part-type="genus" reg="Hippocampus">H.</tp:taxon-name-part>
                        <tp:taxon-name-part taxon-name-part-type="species" reg="kelloggi">kelloggi</tp:taxon-name-part>
                      </tp:taxon-name></italic>
                  </td></tr><tr><td rowspan="1" colspan="1">MNHN-IC-2008-1662</td><td rowspan="1" colspan="1">2006</td><td rowspan="1" colspan="1">Malekula, Vanuatu</td><td rowspan="1" colspan="1">
                    <italic><tp:taxon-name>
                        <tp:taxon-name-part taxon-name-part-type="genus" reg="Hippocampus">H.</tp:taxon-name-part>
                        <tp:taxon-name-part taxon-name-part-type="species" reg="kelloggi">kelloggi</tp:taxon-name-part>
                      </tp:taxon-name></italic>
                  </td></tr><tr><td rowspan="1" colspan="1">MCZ 168083</td><td rowspan="1" colspan="1">unknown</td><td rowspan="1" colspan="1">Western Port, Victoria, Australia</td><td rowspan="1" colspan="1">
                    <italic><tp:taxon-name>
                        <tp:taxon-name-part taxon-name-part-type="genus" reg="Hippocampus">H.</tp:taxon-name-part>
                        <tp:taxon-name-part taxon-name-part-type="species" reg="breviceps">breviceps</tp:taxon-name-part>
                      </tp:taxon-name></italic>
                  </td></tr></tbody></table></table-wrap><p><italic><tp:taxon-name><tp:taxon-name-part taxon-name-part-type="genus" reg="Hippocampus">Hippocampus</tp:taxon-name-part><tp:taxon-name-part taxon-name-part-type="species" reg="whitei">whitei</tp:taxon-name-part></tp:taxon-name></italic> occurs in a variety of habitats including seagrasses, soft corals, sponge gardens and artificial structures to depths of 12 m (<xref ref-type="bibr" rid="B13">Hellyer et al. 2011</xref>; <xref ref-type="bibr" rid="B9">Harasti et al. 2014a</xref>; Manning et al. 2018), and is known to display strong site fidelity and monogamous behaviour (<xref ref-type="bibr" rid="B18">Vincent and Sadler 1995</xref>; <xref ref-type="bibr" rid="B19">Vincent et al. 2005</xref>; <xref ref-type="bibr" rid="B8">Harasti and Gladstone 2013</xref>)<!--PageBreak -->. The locations with the largest recorded populations are found within Sydney Harbour and Port Stephens (<xref ref-type="bibr" rid="B6">Harasti et al. 2012</xref>; <xref ref-type="bibr" rid="B10">Harasti et al. 2014b</xref>), beyond which there is very little information about the occurrence, habitat use, and population numbers in <abbrev xmlns:xlink="http://www.w3.org/1999/xlink" xlink:title="Queensland" id="ABBRID0EHUCI" xlink:type="simple">QLD</abbrev> as the species is not known to be regularly found in any <abbrev xmlns:xlink="http://www.w3.org/1999/xlink" xlink:title="Queensland" id="ABBRID0ELUCI" xlink:type="simple">QLD</abbrev> locations and is seldom seen or collected.</p><p>We introduced this paper with a quote from John White (1736–1832) who was under the assumption that the Mediterranean and North Atlantic seahorse <italic><tp:taxon-name><tp:taxon-name-part taxon-name-part-type="genus" reg="Hippocampus">H.</tp:taxon-name-part><tp:taxon-name-part taxon-name-part-type="species" reg="hippocampus">hippocampus</tp:taxon-name-part></tp:taxon-name></italic> and <italic><tp:taxon-name><tp:taxon-name-part taxon-name-part-type="genus" reg="Hippocampus">H.</tp:taxon-name-part><tp:taxon-name-part taxon-name-part-type="species" reg="whitei">whitei</tp:taxon-name-part></tp:taxon-name></italic> from Australia were conspecific due to highly similar morphology. Seahorse taxonomy has been in a state of confusion since its inception. While comprehensive revisions of the genus have greatly advanced our understanding of how many species of seahorses exist (<xref ref-type="bibr" rid="B15">Lourie et al. 2016</xref>), much further work remains to answer this most fundamental question about one of the world’s most extraordinary fish.</p><fig id="F14" position="float" orientation="portrait"><label>Video 1.</label><caption><p><italic><tp:taxon-name><tp:taxon-name-part taxon-name-part-type="genus" reg="Hippocampus">Hippocampus</tp:taxon-name-part><tp:taxon-name-part taxon-name-part-type="species" reg="whitei">whitei</tp:taxon-name-part></tp:taxon-name></italic>, in situ, Seahorse Gardens, Nelson Bay, <abbrev xmlns:xlink="http://www.w3.org/1999/xlink" xlink:title="New South Wales" id="ABBRID0E5VCI" xlink:type="simple">NSW</abbrev>, Australia (video by David Harasti 2011).</p></caption><media xmlns:xlink="http://www.w3.org/1999/xlink" xlink:href="zookeys-824-109-v001.mp4" position="float" orientation="portrait" xlink:type="simple" mimetype="unknown" mime-subtype="unknown"/></fig></tp:treatment-sec><tp:treatment-sec><!--Section generated to contain objects referenced in tp:taxon-treatment.--><table-wrap id="T1" position="float" orientation="portrait"><label>Table 1.</label><caption><p>List of <italic><tp:taxon-name><tp:taxon-name-part taxon-name-part-type="genus" reg="Hippocampus">H.</tp:taxon-name-part><tp:taxon-name-part taxon-name-part-type="species" reg="whitei">whitei</tp:taxon-name-part></tp:taxon-name></italic> specimens, and those referred to as <italic><tp:taxon-name><tp:taxon-name-part taxon-name-part-type="genus" reg="Hippocampus">H.</tp:taxon-name-part><tp:taxon-name-part taxon-name-part-type="species" reg="procerus">procerus</tp:taxon-name-part></tp:taxon-name></italic>, including collection locality, voucher or field number, and <abbrev xmlns:xlink="http://www.w3.org/1999/xlink" xlink:title="cytochrome c oxidase subunit I" id="ABBRID0EWNAC" xlink:type="simple">COI</abbrev> GenBank accession numbers.</p></caption><table id="TID0EKDAC" rules="all"><tbody><tr><th rowspan="1" colspan="1"/><th rowspan="1" colspan="1">Species</th><th rowspan="1" colspan="1">Locality</th><th rowspan="1" colspan="1">Voucher / Field</th><th rowspan="1" colspan="1"><abbrev xmlns:xlink="http://www.w3.org/1999/xlink" xlink:title="cytochrome c oxidase subunit I" id="ABBRID0EPOAC" xlink:type="simple">COI</abbrev> GenBank accession no.</th></tr><tr><td rowspan="1" colspan="1">1</td><td rowspan="1" colspan="1">
                <italic><tp:taxon-name>
                    <tp:taxon-name-part taxon-name-part-type="genus" reg="Hippocampus">Hippocampus</tp:taxon-name-part>
                    <tp:taxon-name-part taxon-name-part-type="species" reg="procerus">procerus</tp:taxon-name-part>
                  </tp:taxon-name></italic>
              </td><td rowspan="1" colspan="1">Southport, <abbrev xmlns:xlink="http://www.w3.org/1999/xlink" xlink:title="Queensland" id="ABBRID0EKPAC" xlink:type="simple">QLD</abbrev>, Australia</td><td rowspan="1" colspan="1">CAS 241511</td><td rowspan="1" colspan="1">
                <ext-link xmlns:xlink="http://www.w3.org/1999/xlink" ext-link-type="gen" xlink:href="MH745371" xlink:type="simple">MH745371</ext-link>
              </td></tr><tr><td rowspan="1" colspan="1">2</td><td rowspan="1" colspan="1">
                <italic><tp:taxon-name>
                    <tp:taxon-name-part taxon-name-part-type="genus" reg="Hippocampus">Hippocampus</tp:taxon-name-part>
                    <tp:taxon-name-part taxon-name-part-type="species" reg="procerus">procerus</tp:taxon-name-part>
                  </tp:taxon-name></italic>
              </td><td rowspan="1" colspan="1">Southport, <abbrev xmlns:xlink="http://www.w3.org/1999/xlink" xlink:title="Queensland" id="ABBRID0EMAAE" xlink:type="simple">QLD</abbrev>, Australia</td><td rowspan="1" colspan="1">CAS 241512</td><td rowspan="1" colspan="1">
                <ext-link xmlns:xlink="http://www.w3.org/1999/xlink" ext-link-type="gen" xlink:href="MH745372" xlink:type="simple">MH745372</ext-link>
              </td></tr><tr><td rowspan="1" colspan="1">3</td><td rowspan="1" colspan="1">
                <italic><tp:taxon-name>
                    <tp:taxon-name-part taxon-name-part-type="genus" reg="Hippocampus">Hippocampus</tp:taxon-name-part>
                    <tp:taxon-name-part taxon-name-part-type="species" reg="procerus">procerus</tp:taxon-name-part>
                  </tp:taxon-name></italic>
              </td><td rowspan="1" colspan="1">Southport, <abbrev xmlns:xlink="http://www.w3.org/1999/xlink" xlink:title="Queensland" id="ABBRID0ENBAE" xlink:type="simple">QLD</abbrev>, Australia</td><td rowspan="1" colspan="1">CAS 241513</td><td rowspan="1" colspan="1">
                <ext-link xmlns:xlink="http://www.w3.org/1999/xlink" ext-link-type="gen" xlink:href="MH745373" xlink:type="simple">MH745373</ext-link>
              </td></tr><tr><td rowspan="1" colspan="1">4</td><td rowspan="1" colspan="1">
                <italic><tp:taxon-name>
                    <tp:taxon-name-part taxon-name-part-type="genus" reg="Hippocampus">Hippocampus</tp:taxon-name-part>
                    <tp:taxon-name-part taxon-name-part-type="species" reg="procerus">procerus</tp:taxon-name-part>
                  </tp:taxon-name></italic>
              </td><td rowspan="1" colspan="1">Southport, <abbrev xmlns:xlink="http://www.w3.org/1999/xlink" xlink:title="Queensland" id="ABBRID0EOCAE" xlink:type="simple">QLD</abbrev>, Australia</td><td rowspan="1" colspan="1">CAS 241514</td><td rowspan="1" colspan="1">
                <ext-link xmlns:xlink="http://www.w3.org/1999/xlink" ext-link-type="gen" xlink:href="MH745374" xlink:type="simple">MH745374</ext-link>
              </td></tr><tr><td rowspan="1" colspan="1">5</td><td rowspan="1" colspan="1">
                <italic><tp:taxon-name>
                    <tp:taxon-name-part taxon-name-part-type="genus" reg="Hippocampus">Hippocampus</tp:taxon-name-part>
                    <tp:taxon-name-part taxon-name-part-type="species" reg="whitei">whitei</tp:taxon-name-part>
                  </tp:taxon-name></italic>
              </td><td rowspan="1" colspan="1">Sydney, <abbrev xmlns:xlink="http://www.w3.org/1999/xlink" xlink:title="New South Wales" id="ABBRID0EPDAE" xlink:type="simple">NSW</abbrev>, Australia</td><td rowspan="1" colspan="1">HH-0418</td><td rowspan="1" colspan="1">
                <ext-link xmlns:xlink="http://www.w3.org/1999/xlink" ext-link-type="gen" xlink:href="MH745375" xlink:type="simple">MH745375</ext-link>
              </td></tr><tr><td rowspan="1" colspan="1">6</td><td rowspan="1" colspan="1">
                <italic><tp:taxon-name>
                    <tp:taxon-name-part taxon-name-part-type="genus" reg="Hippocampus">Hippocampus</tp:taxon-name-part>
                    <tp:taxon-name-part taxon-name-part-type="species" reg="whitei">whitei</tp:taxon-name-part>
                  </tp:taxon-name></italic>
              </td><td rowspan="1" colspan="1">Sydney, <abbrev xmlns:xlink="http://www.w3.org/1999/xlink" xlink:title="New South Wales" id="ABBRID0EQEAE" xlink:type="simple">NSW</abbrev>, Australia</td><td rowspan="1" colspan="1">HH-0419</td><td rowspan="1" colspan="1">
                <ext-link xmlns:xlink="http://www.w3.org/1999/xlink" ext-link-type="gen" xlink:href="MH745376" xlink:type="simple">MH745376</ext-link>
              </td></tr><tr><td rowspan="1" colspan="1">7</td><td rowspan="1" colspan="1">
                <italic><tp:taxon-name>
                    <tp:taxon-name-part taxon-name-part-type="genus" reg="Hippocampus">Hippocampus</tp:taxon-name-part>
                    <tp:taxon-name-part taxon-name-part-type="species" reg="whitei">whitei</tp:taxon-name-part>
                  </tp:taxon-name></italic>
              </td><td rowspan="1" colspan="1">Sydney, <abbrev xmlns:xlink="http://www.w3.org/1999/xlink" xlink:title="New South Wales" id="ABBRID0ERFAE" xlink:type="simple">NSW</abbrev>, Australia</td><td rowspan="1" colspan="1">HH-0469</td><td rowspan="1" colspan="1">
                <ext-link xmlns:xlink="http://www.w3.org/1999/xlink" ext-link-type="gen" xlink:href="MH745377" xlink:type="simple">MH745377</ext-link>
              </td></tr><tr><td rowspan="1" colspan="1">8</td><td rowspan="1" colspan="1">
                <italic><tp:taxon-name>
                    <tp:taxon-name-part taxon-name-part-type="genus" reg="Hippocampus">Hippocampus</tp:taxon-name-part>
                    <tp:taxon-name-part taxon-name-part-type="species" reg="whitei">whitei</tp:taxon-name-part>
                  </tp:taxon-name></italic>
              </td><td rowspan="1" colspan="1">Sydney, <abbrev xmlns:xlink="http://www.w3.org/1999/xlink" xlink:title="New South Wales" id="ABBRID0ESGAE" xlink:type="simple">NSW</abbrev>, Australia</td><td rowspan="1" colspan="1">HH-0470</td><td rowspan="1" colspan="1">
                <ext-link xmlns:xlink="http://www.w3.org/1999/xlink" ext-link-type="gen" xlink:href="MH745378" xlink:type="simple">MH745378</ext-link>
              </td></tr><tr><td rowspan="1" colspan="1">9</td><td rowspan="1" colspan="1">
                <italic><tp:taxon-name>
                    <tp:taxon-name-part taxon-name-part-type="genus" reg="Hippocampus">Hippocampus</tp:taxon-name-part>
                    <tp:taxon-name-part taxon-name-part-type="species" reg="whitei">whitei</tp:taxon-name-part>
                  </tp:taxon-name></italic>
              </td><td rowspan="1" colspan="1">Sydney, <abbrev xmlns:xlink="http://www.w3.org/1999/xlink" xlink:title="New South Wales" id="ABBRID0ETHAE" xlink:type="simple">NSW</abbrev>, Australia</td><td rowspan="1" colspan="1">HH-0667</td><td rowspan="1" colspan="1">
                <ext-link xmlns:xlink="http://www.w3.org/1999/xlink" ext-link-type="gen" xlink:href="MH745379" xlink:type="simple">MH745379</ext-link>
              </td></tr><tr><td rowspan="1" colspan="1">10</td><td rowspan="1" colspan="1">
                <italic><tp:taxon-name>
                    <tp:taxon-name-part taxon-name-part-type="genus" reg="Hippocampus">Hippocampus</tp:taxon-name-part>
                    <tp:taxon-name-part taxon-name-part-type="species" reg="whitei">whitei</tp:taxon-name-part>
                  </tp:taxon-name></italic>
              </td><td rowspan="1" colspan="1">Empire Bay, <abbrev xmlns:xlink="http://www.w3.org/1999/xlink" xlink:title="New South Wales" id="ABBRID0EUIAE" xlink:type="simple">NSW</abbrev>, Australia</td><td rowspan="1" colspan="1">HH-1276</td><td rowspan="1" colspan="1">
                <ext-link xmlns:xlink="http://www.w3.org/1999/xlink" ext-link-type="gen" xlink:href="MH745380" xlink:type="simple">MH745380</ext-link>
              </td></tr><tr><td rowspan="1" colspan="1">11</td><td rowspan="1" colspan="1">
                <italic><tp:taxon-name>
                    <tp:taxon-name-part taxon-name-part-type="genus" reg="Hippocampus">Hippocampus</tp:taxon-name-part>
                    <tp:taxon-name-part taxon-name-part-type="species" reg="whitei">whitei</tp:taxon-name-part>
                  </tp:taxon-name></italic>
              </td><td rowspan="1" colspan="1">Empire Bay, <abbrev xmlns:xlink="http://www.w3.org/1999/xlink" xlink:title="New South Wales" id="ABBRID0EVJAE" xlink:type="simple">NSW</abbrev>, Australia</td><td rowspan="1" colspan="1">HH-1277</td><td rowspan="1" colspan="1">
                <ext-link xmlns:xlink="http://www.w3.org/1999/xlink" ext-link-type="gen" xlink:href="MH745381" xlink:type="simple">MH745381</ext-link>
              </td></tr><tr><td rowspan="1" colspan="1">12</td><td rowspan="1" colspan="1">
                <italic><tp:taxon-name>
                    <tp:taxon-name-part taxon-name-part-type="genus" reg="Hippocampus">Hippocampus</tp:taxon-name-part>
                    <tp:taxon-name-part taxon-name-part-type="species" reg="whitei">whitei</tp:taxon-name-part>
                  </tp:taxon-name></italic>
              </td><td rowspan="1" colspan="1">Nelson Bay, <abbrev xmlns:xlink="http://www.w3.org/1999/xlink" xlink:title="New South Wales" id="ABBRID0EWKAE" xlink:type="simple">NSW</abbrev>, Australia</td><td rowspan="1" colspan="1">HH-1287</td><td rowspan="1" colspan="1">
                <ext-link xmlns:xlink="http://www.w3.org/1999/xlink" ext-link-type="gen" xlink:href="MH745382" xlink:type="simple">MH745382</ext-link>
              </td></tr><tr><td rowspan="1" colspan="1">13</td><td rowspan="1" colspan="1">
                <italic><tp:taxon-name>
                    <tp:taxon-name-part taxon-name-part-type="genus" reg="Hippocampus">Hippocampus</tp:taxon-name-part>
                    <tp:taxon-name-part taxon-name-part-type="species" reg="whitei">whitei</tp:taxon-name-part>
                  </tp:taxon-name></italic>
              </td><td rowspan="1" colspan="1">Tuggerah Lake, <abbrev xmlns:xlink="http://www.w3.org/1999/xlink" xlink:title="New South Wales" id="ABBRID0EXLAE" xlink:type="simple">NSW</abbrev>, Australia</td><td rowspan="1" colspan="1">HH-1290</td><td rowspan="1" colspan="1">
                <ext-link xmlns:xlink="http://www.w3.org/1999/xlink" ext-link-type="gen" xlink:href="MH745383" xlink:type="simple">MH745383</ext-link>
              </td></tr><tr><td rowspan="1" colspan="1">14</td><td rowspan="1" colspan="1">
                <italic><tp:taxon-name>
                    <tp:taxon-name-part taxon-name-part-type="genus" reg="Hippocampus">Hippocampus</tp:taxon-name-part>
                    <tp:taxon-name-part taxon-name-part-type="species" reg="whitei">whitei</tp:taxon-name-part>
                  </tp:taxon-name></italic>
              </td><td rowspan="1" colspan="1">Tuggerah Lake, <abbrev xmlns:xlink="http://www.w3.org/1999/xlink" xlink:title="New South Wales" id="ABBRID0EYMAE" xlink:type="simple">NSW</abbrev>, Australia</td><td rowspan="1" colspan="1">HH-1291</td><td rowspan="1" colspan="1">
                <ext-link xmlns:xlink="http://www.w3.org/1999/xlink" ext-link-type="gen" xlink:href="MH745384" xlink:type="simple">MH745384</ext-link>
              </td></tr><tr><td rowspan="1" colspan="1">15</td><td rowspan="1" colspan="1">
                <italic><tp:taxon-name>
                    <tp:taxon-name-part taxon-name-part-type="genus" reg="Hippocampus">Hippocampus</tp:taxon-name-part>
                    <tp:taxon-name-part taxon-name-part-type="species" reg="whitei">whitei</tp:taxon-name-part>
                  </tp:taxon-name></italic>
              </td><td rowspan="1" colspan="1">Tuggerah Lake, <abbrev xmlns:xlink="http://www.w3.org/1999/xlink" xlink:title="New South Wales" id="ABBRID0EZNAE" xlink:type="simple">NSW</abbrev>, Australia</td><td rowspan="1" colspan="1">HH-1292</td><td rowspan="1" colspan="1">
                <ext-link xmlns:xlink="http://www.w3.org/1999/xlink" ext-link-type="gen" xlink:href="MH745385" xlink:type="simple">MH745385</ext-link>
              </td></tr><tr><td rowspan="1" colspan="1">16</td><td rowspan="1" colspan="1">
                <italic><tp:taxon-name>
                    <tp:taxon-name-part taxon-name-part-type="genus" reg="Hippocampus">Hippocampus</tp:taxon-name-part>
                    <tp:taxon-name-part taxon-name-part-type="species" reg="whitei">whitei</tp:taxon-name-part>
                  </tp:taxon-name></italic>
              </td><td rowspan="1" colspan="1">Nelson Bay, <abbrev xmlns:xlink="http://www.w3.org/1999/xlink" xlink:title="New South Wales" id="ABBRID0E1OAE" xlink:type="simple">NSW</abbrev>, Australia</td><td rowspan="1" colspan="1">HH-1295</td><td rowspan="1" colspan="1">
                <ext-link xmlns:xlink="http://www.w3.org/1999/xlink" ext-link-type="gen" xlink:href="MH745386" xlink:type="simple">MH745386</ext-link>
              </td></tr><tr><td rowspan="1" colspan="1">17</td><td rowspan="1" colspan="1">
                <italic><tp:taxon-name>
                    <tp:taxon-name-part taxon-name-part-type="genus" reg="Hippocampus">Hippocampus</tp:taxon-name-part>
                    <tp:taxon-name-part taxon-name-part-type="species" reg="whitei">whitei</tp:taxon-name-part>
                  </tp:taxon-name></italic>
              </td><td rowspan="1" colspan="1">Nelson Bay, <abbrev xmlns:xlink="http://www.w3.org/1999/xlink" xlink:title="New South Wales" id="ABBRID0E2PAE" xlink:type="simple">NSW</abbrev>, Australia</td><td rowspan="1" colspan="1">HH-1299</td><td rowspan="1" colspan="1">
                <ext-link xmlns:xlink="http://www.w3.org/1999/xlink" ext-link-type="gen" xlink:href="MH745387" xlink:type="simple">MH745387</ext-link>
              </td></tr><tr><td rowspan="1" colspan="1">18</td><td rowspan="1" colspan="1">
                <italic><tp:taxon-name>
                    <tp:taxon-name-part taxon-name-part-type="genus" reg="Hippocampus">Hippocampus</tp:taxon-name-part>
                    <tp:taxon-name-part taxon-name-part-type="species" reg="whitei">whitei</tp:taxon-name-part>
                  </tp:taxon-name></italic>
              </td><td rowspan="1" colspan="1">Nelson Bay, <abbrev xmlns:xlink="http://www.w3.org/1999/xlink" xlink:title="New South Wales" id="ABBRID0E3QAE" xlink:type="simple">NSW</abbrev>, Australia</td><td rowspan="1" colspan="1">HH-1300</td><td rowspan="1" colspan="1">
                <ext-link xmlns:xlink="http://www.w3.org/1999/xlink" ext-link-type="gen" xlink:href="MH745388" xlink:type="simple">MH745388</ext-link>
              </td></tr><tr><td rowspan="1" colspan="1">19</td><td rowspan="1" colspan="1">
                <italic><tp:taxon-name>
                    <tp:taxon-name-part taxon-name-part-type="genus" reg="Hippocampus">Hippocampus</tp:taxon-name-part>
                    <tp:taxon-name-part taxon-name-part-type="species" reg="whitei">whitei</tp:taxon-name-part>
                  </tp:taxon-name></italic>
              </td><td rowspan="1" colspan="1">Nelson Bay, <abbrev xmlns:xlink="http://www.w3.org/1999/xlink" xlink:title="New South Wales" id="ABBRID0E4RAE" xlink:type="simple">NSW</abbrev>, Australia</td><td rowspan="1" colspan="1">HH-1305</td><td rowspan="1" colspan="1">
                <ext-link xmlns:xlink="http://www.w3.org/1999/xlink" ext-link-type="gen" xlink:href="MH745389" xlink:type="simple">MH745389</ext-link>
              </td></tr><tr><td rowspan="1" colspan="1">20</td><td rowspan="1" colspan="1">
                <italic><tp:taxon-name>
                    <tp:taxon-name-part taxon-name-part-type="genus" reg="Hippocampus">Hippocampus</tp:taxon-name-part>
                    <tp:taxon-name-part taxon-name-part-type="species" reg="whitei">whitei</tp:taxon-name-part>
                  </tp:taxon-name></italic>
              </td><td rowspan="1" colspan="1">Port Hacking, <abbrev xmlns:xlink="http://www.w3.org/1999/xlink" xlink:title="New South Wales" id="ABBRID0E5SAE" xlink:type="simple">NSW</abbrev>, Australia</td><td rowspan="1" colspan="1">HH-1321</td><td rowspan="1" colspan="1">
                <ext-link xmlns:xlink="http://www.w3.org/1999/xlink" ext-link-type="gen" xlink:href="MH745390" xlink:type="simple">MH745390</ext-link>
              </td></tr><tr><td rowspan="1" colspan="1">21</td><td rowspan="1" colspan="1">
                <italic><tp:taxon-name>
                    <tp:taxon-name-part taxon-name-part-type="genus" reg="Hippocampus">Hippocampus</tp:taxon-name-part>
                    <tp:taxon-name-part taxon-name-part-type="species" reg="whitei">whitei</tp:taxon-name-part>
                  </tp:taxon-name></italic>
              </td><td rowspan="1" colspan="1">Port Hacking, <abbrev xmlns:xlink="http://www.w3.org/1999/xlink" xlink:title="New South Wales" id="ABBRID0E6TAE" xlink:type="simple">NSW</abbrev>, Australia</td><td rowspan="1" colspan="1">HH-1322</td><td rowspan="1" colspan="1">
                <ext-link xmlns:xlink="http://www.w3.org/1999/xlink" ext-link-type="gen" xlink:href="MH745391" xlink:type="simple">MH745391</ext-link>
              </td></tr><tr><td rowspan="1" colspan="1">22</td><td rowspan="1" colspan="1">
                <italic><tp:taxon-name>
                    <tp:taxon-name-part taxon-name-part-type="genus" reg="Hippocampus">Hippocampus</tp:taxon-name-part>
                    <tp:taxon-name-part taxon-name-part-type="species" reg="whitei">whitei</tp:taxon-name-part>
                  </tp:taxon-name></italic>
              </td><td rowspan="1" colspan="1">Port Hacking, <abbrev xmlns:xlink="http://www.w3.org/1999/xlink" xlink:title="New South Wales" id="ABBRID0EAVAE" xlink:type="simple">NSW</abbrev>, Australia</td><td rowspan="1" colspan="1">HH-1329</td><td rowspan="1" colspan="1">
                <ext-link xmlns:xlink="http://www.w3.org/1999/xlink" ext-link-type="gen" xlink:href="MH745392" xlink:type="simple">MH745392</ext-link>
              </td></tr><tr><td rowspan="1" colspan="1">23</td><td rowspan="1" colspan="1">
                <italic><tp:taxon-name>
                    <tp:taxon-name-part taxon-name-part-type="genus" reg="Hippocampus">Hippocampus</tp:taxon-name-part>
                    <tp:taxon-name-part taxon-name-part-type="species" reg="whitei">whitei</tp:taxon-name-part>
                  </tp:taxon-name></italic>
              </td><td rowspan="1" colspan="1">Port Hacking, <abbrev xmlns:xlink="http://www.w3.org/1999/xlink" xlink:title="New South Wales" id="ABBRID0EBWAE" xlink:type="simple">NSW</abbrev>, Australia</td><td rowspan="1" colspan="1">HH-1330</td><td rowspan="1" colspan="1">
                <ext-link xmlns:xlink="http://www.w3.org/1999/xlink" ext-link-type="gen" xlink:href="MH745393" xlink:type="simple">MH745393</ext-link>
              </td></tr><tr><td rowspan="1" colspan="1">24</td><td rowspan="1" colspan="1">
                <italic><tp:taxon-name>
                    <tp:taxon-name-part taxon-name-part-type="genus" reg="Hippocampus">Hippocampus</tp:taxon-name-part>
                    <tp:taxon-name-part taxon-name-part-type="species" reg="whitei">whitei</tp:taxon-name-part>
                  </tp:taxon-name></italic>
              </td><td rowspan="1" colspan="1">Port Hacking, <abbrev xmlns:xlink="http://www.w3.org/1999/xlink" xlink:title="New South Wales" id="ABBRID0ECXAE" xlink:type="simple">NSW</abbrev>, Australia</td><td rowspan="1" colspan="1">HH-1340</td><td rowspan="1" colspan="1">
                <ext-link xmlns:xlink="http://www.w3.org/1999/xlink" ext-link-type="gen" xlink:href="MH745394" xlink:type="simple">MH745394</ext-link>
              </td></tr><tr><td rowspan="1" colspan="1">25</td><td rowspan="1" colspan="1">
                <italic><tp:taxon-name>
                    <tp:taxon-name-part taxon-name-part-type="genus" reg="Hippocampus">Hippocampus</tp:taxon-name-part>
                    <tp:taxon-name-part taxon-name-part-type="species" reg="whitei">whitei</tp:taxon-name-part>
                  </tp:taxon-name></italic>
              </td><td rowspan="1" colspan="1">Port Hacking, <abbrev xmlns:xlink="http://www.w3.org/1999/xlink" xlink:title="New South Wales" id="ABBRID0EDYAE" xlink:type="simple">NSW</abbrev>, Australia</td><td rowspan="1" colspan="1">HH-1341</td><td rowspan="1" colspan="1">
                <ext-link xmlns:xlink="http://www.w3.org/1999/xlink" ext-link-type="gen" xlink:href="MH745395" xlink:type="simple">MH745395</ext-link>
              </td></tr><tr><td rowspan="1" colspan="1">26</td><td rowspan="1" colspan="1">
                <italic><tp:taxon-name>
                    <tp:taxon-name-part taxon-name-part-type="genus" reg="Hippocampus">Hippocampus</tp:taxon-name-part>
                    <tp:taxon-name-part taxon-name-part-type="species" reg="whitei">whitei</tp:taxon-name-part>
                  </tp:taxon-name></italic>
              </td><td rowspan="1" colspan="1">Nelson Bay, <abbrev xmlns:xlink="http://www.w3.org/1999/xlink" xlink:title="New South Wales" id="ABBRID0EEZAE" xlink:type="simple">NSW</abbrev>, Australia</td><td rowspan="1" colspan="1">HH-1352</td><td rowspan="1" colspan="1">
                <ext-link xmlns:xlink="http://www.w3.org/1999/xlink" ext-link-type="gen" xlink:href="MH745396" xlink:type="simple">MH745396</ext-link>
              </td></tr><tr><td rowspan="1" colspan="1">27</td><td rowspan="1" colspan="1">
                <italic><tp:taxon-name>
                    <tp:taxon-name-part taxon-name-part-type="genus" reg="Hippocampus">Hippocampus</tp:taxon-name-part>
                    <tp:taxon-name-part taxon-name-part-type="species" reg="whitei">whitei</tp:taxon-name-part>
                  </tp:taxon-name></italic>
              </td><td rowspan="1" colspan="1">Nelson Bay, <abbrev xmlns:xlink="http://www.w3.org/1999/xlink" xlink:title="New South Wales" id="ABBRID0EF1AE" xlink:type="simple">NSW</abbrev>, Australia</td><td rowspan="1" colspan="1">HH-1353</td><td rowspan="1" colspan="1">
                <ext-link xmlns:xlink="http://www.w3.org/1999/xlink" ext-link-type="gen" xlink:href="MH745397" xlink:type="simple">MH745397</ext-link>
              </td></tr><tr><td rowspan="1" colspan="1">28</td><td rowspan="1" colspan="1">
                <italic><tp:taxon-name>
                    <tp:taxon-name-part taxon-name-part-type="genus" reg="Hippocampus">Hippocampus</tp:taxon-name-part>
                    <tp:taxon-name-part taxon-name-part-type="species" reg="whitei">whitei</tp:taxon-name-part>
                  </tp:taxon-name></italic>
              </td><td rowspan="1" colspan="1">Nelson Bay, <abbrev xmlns:xlink="http://www.w3.org/1999/xlink" xlink:title="New South Wales" id="ABBRID0EG2AE" xlink:type="simple">NSW</abbrev>, Australia</td><td rowspan="1" colspan="1">HH-1354</td><td rowspan="1" colspan="1">
                <ext-link xmlns:xlink="http://www.w3.org/1999/xlink" ext-link-type="gen" xlink:href="MH745398" xlink:type="simple">MH745398</ext-link>
              </td></tr><tr><td rowspan="1" colspan="1">28</td><td rowspan="1" colspan="1">
                <italic><tp:taxon-name>
                    <tp:taxon-name-part taxon-name-part-type="genus" reg="Hippocampus">Hippocampus</tp:taxon-name-part>
                    <tp:taxon-name-part taxon-name-part-type="species" reg="whitei">whitei</tp:taxon-name-part>
                  </tp:taxon-name></italic>
              </td><td rowspan="1" colspan="1">Nelson Bay, <abbrev xmlns:xlink="http://www.w3.org/1999/xlink" xlink:title="New South Wales" id="ABBRID0EH3AE" xlink:type="simple">NSW</abbrev>, Australia</td><td rowspan="1" colspan="1">HH-1357</td><td rowspan="1" colspan="1">
                <ext-link xmlns:xlink="http://www.w3.org/1999/xlink" ext-link-type="gen" xlink:href="MH745399" xlink:type="simple">MH745399</ext-link>
              </td></tr><tr><td rowspan="1" colspan="1">30</td><td rowspan="1" colspan="1">
                <italic><tp:taxon-name>
                    <tp:taxon-name-part taxon-name-part-type="genus" reg="Hippocampus">Hippocampus</tp:taxon-name-part>
                    <tp:taxon-name-part taxon-name-part-type="species" reg="whitei">whitei</tp:taxon-name-part>
                  </tp:taxon-name></italic>
              </td><td rowspan="1" colspan="1">Nelson Bay, <abbrev xmlns:xlink="http://www.w3.org/1999/xlink" xlink:title="New South Wales" id="ABBRID0EI4AE" xlink:type="simple">NSW</abbrev>, Australia</td><td rowspan="1" colspan="1">HH-1359</td><td rowspan="1" colspan="1">
                <ext-link xmlns:xlink="http://www.w3.org/1999/xlink" ext-link-type="gen" xlink:href="MH745400" xlink:type="simple">MH745400</ext-link>
              </td></tr><tr><td rowspan="1" colspan="1">31</td><td rowspan="1" colspan="1">
                <italic><tp:taxon-name>
                    <tp:taxon-name-part taxon-name-part-type="genus" reg="Hippocampus">Hippocampus</tp:taxon-name-part>
                    <tp:taxon-name-part taxon-name-part-type="species" reg="whitei">whitei</tp:taxon-name-part>
                  </tp:taxon-name></italic>
              </td><td rowspan="1" colspan="1">Forster, <abbrev xmlns:xlink="http://www.w3.org/1999/xlink" xlink:title="New South Wales" id="ABBRID0EJ5AE" xlink:type="simple">NSW</abbrev>, Australia</td><td rowspan="1" colspan="1">HH-1363</td><td rowspan="1" colspan="1">
                <ext-link xmlns:xlink="http://www.w3.org/1999/xlink" ext-link-type="gen" xlink:href="MH745401" xlink:type="simple">MH745401</ext-link>
              </td></tr><tr><td rowspan="1" colspan="1">32</td><td rowspan="1" colspan="1">
                <italic><tp:taxon-name>
                    <tp:taxon-name-part taxon-name-part-type="genus" reg="Hippocampus">Hippocampus</tp:taxon-name-part>
                    <tp:taxon-name-part taxon-name-part-type="species" reg="whitei">whitei</tp:taxon-name-part>
                  </tp:taxon-name></italic>
              </td><td rowspan="1" colspan="1">Nelson Bay, <abbrev xmlns:xlink="http://www.w3.org/1999/xlink" xlink:title="New South Wales" id="ABBRID0EK6AE" xlink:type="simple">NSW</abbrev>, Australia</td><td rowspan="1" colspan="1">HH-1364</td><td rowspan="1" colspan="1">
                <ext-link xmlns:xlink="http://www.w3.org/1999/xlink" ext-link-type="gen" xlink:href="MH745402" xlink:type="simple">MH745402</ext-link>
              </td></tr><tr><td rowspan="1" colspan="1">33</td><td rowspan="1" colspan="1">
                <italic><tp:taxon-name>
                    <tp:taxon-name-part taxon-name-part-type="genus" reg="Hippocampus">Hippocampus</tp:taxon-name-part>
                    <tp:taxon-name-part taxon-name-part-type="species" reg="whitei">whitei</tp:taxon-name-part>
                  </tp:taxon-name></italic>
              </td><td rowspan="1" colspan="1">Nelson Bay, <abbrev xmlns:xlink="http://www.w3.org/1999/xlink" xlink:title="New South Wales" id="ABBRID0EMAAG" xlink:type="simple">NSW</abbrev>, Australia</td><td rowspan="1" colspan="1">HH-1365</td><td rowspan="1" colspan="1">
                <ext-link xmlns:xlink="http://www.w3.org/1999/xlink" ext-link-type="gen" xlink:href="MH745403" xlink:type="simple">MH745403</ext-link>
              </td></tr><tr><td rowspan="1" colspan="1">34</td><td rowspan="1" colspan="1">
                <italic><tp:taxon-name>
                    <tp:taxon-name-part taxon-name-part-type="genus" reg="Hippocampus">Hippocampus</tp:taxon-name-part>
                    <tp:taxon-name-part taxon-name-part-type="species" reg="whitei">whitei</tp:taxon-name-part>
                  </tp:taxon-name></italic>
              </td><td rowspan="1" colspan="1">Forster, <abbrev xmlns:xlink="http://www.w3.org/1999/xlink" xlink:title="New South Wales" id="ABBRID0ENBAG" xlink:type="simple">NSW</abbrev>, Australia</td><td rowspan="1" colspan="1">HH-1366</td><td rowspan="1" colspan="1">
                <ext-link xmlns:xlink="http://www.w3.org/1999/xlink" ext-link-type="gen" xlink:href="MH745404" xlink:type="simple">MH745404</ext-link>
              </td></tr><tr><td rowspan="1" colspan="1">35</td><td rowspan="1" colspan="1">
                <italic><tp:taxon-name>
                    <tp:taxon-name-part taxon-name-part-type="genus" reg="Hippocampus">Hippocampus</tp:taxon-name-part>
                    <tp:taxon-name-part taxon-name-part-type="species" reg="whitei">whitei</tp:taxon-name-part>
                  </tp:taxon-name></italic>
              </td><td rowspan="1" colspan="1">Forster, <abbrev xmlns:xlink="http://www.w3.org/1999/xlink" xlink:title="New South Wales" id="ABBRID0EOCAG" xlink:type="simple">NSW</abbrev>, Australia</td><td rowspan="1" colspan="1">HH-1367</td><td rowspan="1" colspan="1">
                <ext-link xmlns:xlink="http://www.w3.org/1999/xlink" ext-link-type="gen" xlink:href="MH745405" xlink:type="simple">MH745405</ext-link>
              </td></tr><tr><td rowspan="1" colspan="1">36</td><td rowspan="1" colspan="1">
                <italic><tp:taxon-name>
                    <tp:taxon-name-part taxon-name-part-type="genus" reg="Hippocampus">Hippocampus</tp:taxon-name-part>
                    <tp:taxon-name-part taxon-name-part-type="species" reg="whitei">whitei</tp:taxon-name-part>
                  </tp:taxon-name></italic>
              </td><td rowspan="1" colspan="1">Forster, <abbrev xmlns:xlink="http://www.w3.org/1999/xlink" xlink:title="New South Wales" id="ABBRID0EPDAG" xlink:type="simple">NSW</abbrev>, Australia</td><td rowspan="1" colspan="1">HH-1368</td><td rowspan="1" colspan="1">
                <ext-link xmlns:xlink="http://www.w3.org/1999/xlink" ext-link-type="gen" xlink:href="MH745406" xlink:type="simple">MH745406</ext-link>
              </td></tr></tbody></table></table-wrap><table-wrap id="T2" position="float" orientation="portrait"><label>Table 2.</label><caption><p>Counts and morphometric measurements of specimens of <italic><tp:taxon-name><tp:taxon-name-part taxon-name-part-type="genus" reg="Hippocampus">H.</tp:taxon-name-part><tp:taxon-name-part taxon-name-part-type="species" reg="whitei">whitei</tp:taxon-name-part></tp:taxon-name></italic> from Nelson Bay, <abbrev xmlns:xlink="http://www.w3.org/1999/xlink" xlink:title="New South Wales" id="ABBRID0EOLAG" xlink:type="simple">NSW</abbrev> and those referred to as <italic><tp:taxon-name><tp:taxon-name-part taxon-name-part-type="genus" reg="Hippocampus">H.</tp:taxon-name-part><tp:taxon-name-part taxon-name-part-type="species" reg="procerus">procerus</tp:taxon-name-part></tp:taxon-name></italic> from Southport, Moreton Bay, and Hervey Bay, <abbrev xmlns:xlink="http://www.w3.org/1999/xlink" xlink:title="Queensland" id="ABBRID0E4LAG" xlink:type="simple">QLD</abbrev>. Abbreviations: SnD (snout depth), SnL (snout length), CH (coronet height), HL (head length), HD (head depth), PO (post-orbital length), TrL (trunk length), TaL (tail length), SL (standard length). Numbers separated by a colon represent proportions (%). Lines present, from top to bottom, counts for trunk rings, tail rings, subdorsal rings, dorsal and pectoral fin rays.</p></caption><table id="TID0EVTAE" rules="all"><tbody><tr><th rowspan="1" colspan="1"/><th rowspan="1" colspan="1">
                <italic><tp:taxon-name>
                    <tp:taxon-name-part taxon-name-part-type="genus" reg="Hippocampus">H.</tp:taxon-name-part>
                    <tp:taxon-name-part taxon-name-part-type="species" reg="whitei">whitei</tp:taxon-name-part>
                  </tp:taxon-name></italic>
              </th><th rowspan="1" colspan="1">
                <italic><tp:taxon-name>
                    <tp:taxon-name-part taxon-name-part-type="genus" reg="Hippocampus">H.</tp:taxon-name-part>
                    <tp:taxon-name-part taxon-name-part-type="species" reg="whitei">whitei</tp:taxon-name-part>
                  </tp:taxon-name></italic>
              </th><th rowspan="1" colspan="1">
                <italic><tp:taxon-name>
                    <tp:taxon-name-part taxon-name-part-type="genus" reg="Hippocampus">H.</tp:taxon-name-part>
                    <tp:taxon-name-part taxon-name-part-type="species" reg="procerus">procerus</tp:taxon-name-part>
                  </tp:taxon-name></italic>
              </th><th rowspan="1" colspan="1">
                <italic><tp:taxon-name>
                    <tp:taxon-name-part taxon-name-part-type="genus" reg="Hippocampus">H.</tp:taxon-name-part>
                    <tp:taxon-name-part taxon-name-part-type="species" reg="procerus">procerus</tp:taxon-name-part>
                  </tp:taxon-name></italic>
              </th><th rowspan="1" colspan="1">
                <italic><tp:taxon-name>
                    <tp:taxon-name-part taxon-name-part-type="genus" reg="Hippocampus">H.</tp:taxon-name-part>
                    <tp:taxon-name-part taxon-name-part-type="species" reg="procerus">procerus</tp:taxon-name-part>
                  </tp:taxon-name></italic>
              </th><th rowspan="1" colspan="1">
                <italic><tp:taxon-name>
                    <tp:taxon-name-part taxon-name-part-type="genus" reg="Hippocampus">H.</tp:taxon-name-part>
                    <tp:taxon-name-part taxon-name-part-type="species" reg="procerus">procerus</tp:taxon-name-part>
                  </tp:taxon-name></italic>
              </th><th rowspan="1" colspan="1">
                <italic><tp:taxon-name>
                    <tp:taxon-name-part taxon-name-part-type="genus" reg="Hippocampus">H.</tp:taxon-name-part>
                    <tp:taxon-name-part taxon-name-part-type="species" reg="procerus">procerus</tp:taxon-name-part>
                  </tp:taxon-name></italic>
              </th><th rowspan="1" colspan="1">
                <italic><tp:taxon-name>
                    <tp:taxon-name-part taxon-name-part-type="genus" reg="Hippocampus">H.</tp:taxon-name-part>
                    <tp:taxon-name-part taxon-name-part-type="species" reg="procerus">procerus</tp:taxon-name-part>
                  </tp:taxon-name></italic>
              </th><th rowspan="1" colspan="1">
                <italic><tp:taxon-name>
                    <tp:taxon-name-part taxon-name-part-type="genus" reg="Hippocampus">H.</tp:taxon-name-part>
                    <tp:taxon-name-part taxon-name-part-type="species" reg="procerus">procerus</tp:taxon-name-part>
                  </tp:taxon-name></italic>
              </th></tr><tr><td rowspan="1" colspan="1">Voucher or field number</td><td rowspan="1" colspan="1">PSFC-DH-1</td><td rowspan="1" colspan="1">PSFC-DH-2</td><td rowspan="1" colspan="1">CAS 241511</td><td rowspan="1" colspan="1">CAS 241512</td><td rowspan="1" colspan="1">QM I.30772</td><td rowspan="1" colspan="1">AMS I.12554</td><td rowspan="1" colspan="1">AMS E2914</td><td rowspan="1" colspan="1">CAS-SU 36420-3</td><td rowspan="1" colspan="1">CAS-ICH 13406</td></tr><tr><td rowspan="1" colspan="1">Type status</td><td rowspan="1" colspan="1">non-type</td><td rowspan="1" colspan="1">non-type</td><td rowspan="1" colspan="1">non-type</td><td rowspan="1" colspan="1">non-type</td><td rowspan="1" colspan="1">Paratype</td><td rowspan="1" colspan="1">Paratype</td><td rowspan="1" colspan="1">Holotype</td><td rowspan="1" colspan="1">non-type</td><td rowspan="1" colspan="1">non-type</td></tr><tr><td rowspan="1" colspan="1">Sex</td><td rowspan="1" colspan="1">adult male</td><td rowspan="1" colspan="1">subadult female</td><td rowspan="1" colspan="1">adult female</td><td rowspan="1" colspan="1">juvenile female</td><td rowspan="1" colspan="1">subadult female</td><td rowspan="1" colspan="1">adult male</td><td rowspan="1" colspan="1">adult female</td><td rowspan="1" colspan="1">subadult female</td><td rowspan="1" colspan="1">adult male</td></tr><tr><td rowspan="1" colspan="1">Location</td><td rowspan="1" colspan="1">Nelson Bay, <abbrev xmlns:xlink="http://www.w3.org/1999/xlink" xlink:title="New South Wales" id="ABBRID0EVTAG" xlink:type="simple">NSW</abbrev></td><td rowspan="1" colspan="1">Nelson Bay, <abbrev xmlns:xlink="http://www.w3.org/1999/xlink" xlink:title="New South Wales" id="ABBRID0E3TAG" xlink:type="simple">NSW</abbrev></td><td rowspan="1" colspan="1">Southport, <abbrev xmlns:xlink="http://www.w3.org/1999/xlink" xlink:title="Queensland" id="ABBRID0EDUAG" xlink:type="simple">QLD</abbrev></td><td rowspan="1" colspan="1">Southport, <abbrev xmlns:xlink="http://www.w3.org/1999/xlink" xlink:title="Queensland" id="ABBRID0EKUAG" xlink:type="simple">QLD</abbrev></td><td rowspan="1" colspan="1">Morerton Bay, <abbrev xmlns:xlink="http://www.w3.org/1999/xlink" xlink:title="Queensland" id="ABBRID0ERUAG" xlink:type="simple">QLD</abbrev></td><td rowspan="1" colspan="1">Morerton Bay, <abbrev xmlns:xlink="http://www.w3.org/1999/xlink" xlink:title="Queensland" id="ABBRID0EYUAG" xlink:type="simple">QLD</abbrev></td><td rowspan="1" colspan="1">Hervey Bay, <abbrev xmlns:xlink="http://www.w3.org/1999/xlink" xlink:title="Queensland" id="ABBRID0E6UAG" xlink:type="simple">QLD</abbrev></td><td rowspan="1" colspan="1">Bundaberg, <abbrev xmlns:xlink="http://www.w3.org/1999/xlink" xlink:title="Queensland" id="ABBRID0EGVAG" xlink:type="simple">QLD</abbrev></td><td rowspan="1" colspan="1">Mackay, <abbrev xmlns:xlink="http://www.w3.org/1999/xlink" xlink:title="Queensland" id="ABBRID0ENVAG" xlink:type="simple">QLD</abbrev></td></tr><tr><td rowspan="1" colspan="1">Trunk rings</td><td rowspan="1" colspan="1">11</td><td rowspan="1" colspan="1">11</td><td rowspan="1" colspan="1">11</td><td rowspan="1" colspan="1">11</td><td rowspan="1" colspan="1">11</td><td rowspan="1" colspan="1">11</td><td rowspan="1" colspan="1">11</td><td rowspan="1" colspan="1">11</td><td rowspan="1" colspan="1">11</td></tr><tr><td rowspan="1" colspan="1">Tail rings</td><td rowspan="1" colspan="1">34</td><td rowspan="1" colspan="1">34</td><td rowspan="1" colspan="1">35</td><td rowspan="1" colspan="1">35</td><td rowspan="1" colspan="1">34</td><td rowspan="1" colspan="1">35</td><td rowspan="1" colspan="1">35</td><td rowspan="1" colspan="1">35</td><td rowspan="1" colspan="1">35</td></tr><tr><td rowspan="1" colspan="1">Subdorsal rings</td><td rowspan="1" colspan="1">3</td><td rowspan="1" colspan="1">3</td><td rowspan="1" colspan="1">3</td><td rowspan="1" colspan="1">3</td><td rowspan="1" colspan="1">3</td><td rowspan="1" colspan="1">3</td><td rowspan="1" colspan="1">3</td><td rowspan="1" colspan="1">3</td><td rowspan="1" colspan="1">3</td></tr><tr><td rowspan="1" colspan="1">Dorsal fin rays</td><td rowspan="1" colspan="1">17</td><td rowspan="1" colspan="1">17</td><td rowspan="1" colspan="1">18</td><td rowspan="1" colspan="1">18</td><td rowspan="1" colspan="1">18</td><td rowspan="1" colspan="1">18</td><td rowspan="1" colspan="1">18</td><td rowspan="1" colspan="1">18</td><td rowspan="1" colspan="1">18</td></tr><tr><td rowspan="1" colspan="1">Pectoral fin rays</td><td rowspan="1" colspan="1">16</td><td rowspan="1" colspan="1">16</td><td rowspan="1" colspan="1">16</td><td rowspan="1" colspan="1">16</td><td rowspan="1" colspan="1">16</td><td rowspan="1" colspan="1">16</td><td rowspan="1" colspan="1">18</td><td rowspan="1" colspan="1">17</td><td rowspan="1" colspan="1">18</td></tr><tr><td rowspan="1" colspan="1">SL (mm)</td><td rowspan="1" colspan="1">142.7</td><td rowspan="1" colspan="1">47.7</td><td rowspan="1" colspan="1">122.1</td><td rowspan="1" colspan="1">58.5</td><td rowspan="1" colspan="1">95.0</td><td rowspan="1" colspan="1">105.0</td><td rowspan="1" colspan="1">123.3</td><td rowspan="1" colspan="1">124.7</td><td rowspan="1" colspan="1">113.4</td></tr><tr><td rowspan="1" colspan="1">SnD:SnL</td><td rowspan="1" colspan="1">23.9</td><td rowspan="1" colspan="1">24.9</td><td rowspan="1" colspan="1">24.2</td><td rowspan="1" colspan="1">27.6</td><td rowspan="1" colspan="1">28.7</td><td rowspan="1" colspan="1">23.9</td><td rowspan="1" colspan="1">31.2</td><td rowspan="1" colspan="1">21.9</td><td rowspan="1" colspan="1">23.5</td></tr><tr><td rowspan="1" colspan="1">CH:HL</td><td rowspan="1" colspan="1">45.5</td><td rowspan="1" colspan="1">46.5</td><td rowspan="1" colspan="1">45.1</td><td rowspan="1" colspan="1">47.8</td><td rowspan="1" colspan="1">52.9</td><td rowspan="1" colspan="1">48.9</td><td rowspan="1" colspan="1">44.8</td><td rowspan="1" colspan="1">50.8</td><td rowspan="1" colspan="1">46.7</td></tr><tr><td rowspan="1" colspan="1">HD:HL</td><td rowspan="1" colspan="1">57.0</td><td rowspan="1" colspan="1">60.6</td><td rowspan="1" colspan="1">55.6</td><td rowspan="1" colspan="1">60.4</td><td rowspan="1" colspan="1">48.4</td><td rowspan="1" colspan="1">52.4</td><td rowspan="1" colspan="1">47.8</td><td rowspan="1" colspan="1">47.0</td><td rowspan="1" colspan="1">49.5</td></tr><tr><td rowspan="1" colspan="1">SnL:HL</td><td rowspan="1" colspan="1">46.2</td><td rowspan="1" colspan="1">45.5</td><td rowspan="1" colspan="1">43.6</td><td rowspan="1" colspan="1">46.2</td><td rowspan="1" colspan="1">49.3</td><td rowspan="1" colspan="1">44.3</td><td rowspan="1" colspan="1">43.6</td><td rowspan="1" colspan="1">48.9</td><td rowspan="1" colspan="1">46.1</td></tr><tr><td rowspan="1" colspan="1">PO:HL</td><td rowspan="1" colspan="1">33.8</td><td rowspan="1" colspan="1">37.0</td><td rowspan="1" colspan="1">40.6</td><td rowspan="1" colspan="1">38.1</td><td rowspan="1" colspan="1">38.9</td><td rowspan="1" colspan="1">36.7</td><td rowspan="1" colspan="1">36.8</td><td rowspan="1" colspan="1">34.9</td><td rowspan="1" colspan="1">33.8</td></tr><tr><td rowspan="1" colspan="1">HL:SL</td><td rowspan="1" colspan="1">22.9</td><td rowspan="1" colspan="1">20.3</td><td rowspan="1" colspan="1">21.5</td><td rowspan="1" colspan="1">24.2</td><td rowspan="1" colspan="1">27.3</td><td rowspan="1" colspan="1">25.7</td><td rowspan="1" colspan="1">25.2</td><td rowspan="1" colspan="1">22.6</td><td rowspan="1" colspan="1">21.9</td></tr><tr><td rowspan="1" colspan="1">TrL:SL</td><td rowspan="1" colspan="1">41.4</td><td rowspan="1" colspan="1">29.3</td><td rowspan="1" colspan="1">33.8</td><td rowspan="1" colspan="1">39.1</td><td rowspan="1" colspan="1">45.7</td><td rowspan="1" colspan="1">37.6</td><td rowspan="1" colspan="1">39.3</td><td rowspan="1" colspan="1">31.8</td><td rowspan="1" colspan="1">38.7</td></tr><tr><td rowspan="1" colspan="1">TaL:SL</td><td rowspan="1" colspan="1">58.6</td><td rowspan="1" colspan="1">50.5</td><td rowspan="1" colspan="1">66.2</td><td rowspan="1" colspan="1">60.9</td><td rowspan="1" colspan="1">63.8</td><td rowspan="1" colspan="1">62.5</td><td rowspan="1" colspan="1">60.7</td><td rowspan="1" colspan="1">65.26</td><td rowspan="1" colspan="1">54.8</td></tr></tbody></table></table-wrap><table-wrap id="T3" position="float" orientation="portrait"><label>Table 3.</label><caption><p>Comparison of diagnostic morphological characters in non-types specimens of <italic><tp:taxon-name><tp:taxon-name-part taxon-name-part-type="genus" reg="Hippocampus">H.</tp:taxon-name-part><tp:taxon-name-part taxon-name-part-type="species" reg="whitei">whitei</tp:taxon-name-part></tp:taxon-name></italic> from <abbrev xmlns:xlink="http://www.w3.org/1999/xlink" xlink:title="New South Wales" id="ABBRID0EWDBG" xlink:type="simple">NSW</abbrev> and non-type and type specimens of <italic><tp:taxon-name><tp:taxon-name-part taxon-name-part-type="genus" reg="Hippocampus">H.</tp:taxon-name-part><tp:taxon-name-part taxon-name-part-type="species" reg="procerus">procerus</tp:taxon-name-part></tp:taxon-name></italic> from <abbrev xmlns:xlink="http://www.w3.org/1999/xlink" xlink:title="Queensland" id="ABBRID0EFEBG" xlink:type="simple">QLD</abbrev>.</p></caption><table id="TID0E3OAG" rules="all"><tbody><tr><th rowspan="1" colspan="1"/><th rowspan="1" colspan="1">
                <italic><tp:taxon-name>
                    <tp:taxon-name-part taxon-name-part-type="genus" reg="Hippocampus">H.</tp:taxon-name-part>
                    <tp:taxon-name-part taxon-name-part-type="species" reg="whitei">whitei</tp:taxon-name-part>
                  </tp:taxon-name></italic>
              </th><th rowspan="1" colspan="1">
                <italic><tp:taxon-name>
                    <tp:taxon-name-part taxon-name-part-type="genus" reg="Hippocampus">H.</tp:taxon-name-part>
                    <tp:taxon-name-part taxon-name-part-type="species" reg="whitei">whitei</tp:taxon-name-part>
                  </tp:taxon-name></italic>
              </th><th rowspan="1" colspan="1">
                <italic><tp:taxon-name>
                    <tp:taxon-name-part taxon-name-part-type="genus" reg="Hippocampus">H.</tp:taxon-name-part>
                    <tp:taxon-name-part taxon-name-part-type="species" reg="whitei">whitei</tp:taxon-name-part>
                  </tp:taxon-name></italic>
              </th><th rowspan="1" colspan="1">
                <italic><tp:taxon-name>
                    <tp:taxon-name-part taxon-name-part-type="genus" reg="Hippocampus">H.</tp:taxon-name-part>
                    <tp:taxon-name-part taxon-name-part-type="species" reg="procerus">procerus</tp:taxon-name-part>
                  </tp:taxon-name></italic>
              </th><th rowspan="1" colspan="1">
                <italic><tp:taxon-name>
                    <tp:taxon-name-part taxon-name-part-type="genus" reg="Hippocampus">H.</tp:taxon-name-part>
                    <tp:taxon-name-part taxon-name-part-type="species" reg="procerus">procerus</tp:taxon-name-part>
                  </tp:taxon-name></italic>
              </th><th rowspan="1" colspan="1">
                <italic><tp:taxon-name>
                    <tp:taxon-name-part taxon-name-part-type="genus" reg="Hippocampus">H.</tp:taxon-name-part>
                    <tp:taxon-name-part taxon-name-part-type="species" reg="procerus">procerus</tp:taxon-name-part>
                  </tp:taxon-name></italic>
              </th><th rowspan="1" colspan="1">
                <italic><tp:taxon-name>
                    <tp:taxon-name-part taxon-name-part-type="genus" reg="Hippocampus">H.</tp:taxon-name-part>
                    <tp:taxon-name-part taxon-name-part-type="species" reg="procerus">procerus</tp:taxon-name-part>
                  </tp:taxon-name></italic>
              </th><th rowspan="1" colspan="1">
                <italic><tp:taxon-name>
                    <tp:taxon-name-part taxon-name-part-type="genus" reg="Hippocampus">H.</tp:taxon-name-part>
                    <tp:taxon-name-part taxon-name-part-type="species" reg="procerus">procerus</tp:taxon-name-part>
                  </tp:taxon-name></italic>
              </th><th rowspan="1" colspan="1">
                <italic><tp:taxon-name>
                    <tp:taxon-name-part taxon-name-part-type="genus" reg="Hippocampus">H.</tp:taxon-name-part>
                    <tp:taxon-name-part taxon-name-part-type="species" reg="procerus">procerus</tp:taxon-name-part>
                  </tp:taxon-name></italic>
              </th><th rowspan="1" colspan="1">
                <italic><tp:taxon-name>
                    <tp:taxon-name-part taxon-name-part-type="genus" reg="Hippocampus">H.</tp:taxon-name-part>
                    <tp:taxon-name-part taxon-name-part-type="species" reg="procerus">procerus</tp:taxon-name-part>
                  </tp:taxon-name></italic>
              </th></tr><tr><td rowspan="1" colspan="1">Voucher number</td><td rowspan="1" colspan="1">CAS-SU 36407</td><td rowspan="1" colspan="1">CAS-SU 36417</td><td rowspan="1" colspan="1">PSFC-DH</td><td rowspan="1" colspan="1">CAS 24151- 14</td><td rowspan="1" colspan="1">QM I.30772</td><td rowspan="1" colspan="1">AMS I.12554</td><td rowspan="1" colspan="1">AMS E2914</td><td rowspan="1" colspan="1">QM I.39230</td><td rowspan="1" colspan="1">CAS-SU 36420-2,3,4</td><td rowspan="1" colspan="1">CAS-ICH 13406-1</td></tr><tr><td rowspan="1" colspan="1">Type status</td><td rowspan="1" colspan="1">non-type</td><td rowspan="1" colspan="1">non-type</td><td rowspan="1" colspan="1">non-type</td><td rowspan="1" colspan="1">non-type</td><td rowspan="1" colspan="1">Paratype</td><td rowspan="1" colspan="1">Paratype</td><td rowspan="1" colspan="1">Holotype</td><td rowspan="1" colspan="1">non-type</td><td rowspan="1" colspan="1">Paratype</td><td rowspan="1" colspan="1">non-type</td></tr><tr><td rowspan="1" colspan="1">Location</td><td rowspan="1" colspan="1">Port Jackson, <abbrev xmlns:xlink="http://www.w3.org/1999/xlink" xlink:title="New South Wales" id="ABBRID0ETLBG" xlink:type="simple">NSW</abbrev></td><td rowspan="1" colspan="1">Port Hacking, <abbrev xmlns:xlink="http://www.w3.org/1999/xlink" xlink:title="New South Wales" id="ABBRID0E1LBG" xlink:type="simple">NSW</abbrev></td><td rowspan="1" colspan="1">Nelson Bay, <abbrev xmlns:xlink="http://www.w3.org/1999/xlink" xlink:title="New South Wales" id="ABBRID0EBMBG" xlink:type="simple">NSW</abbrev></td><td rowspan="1" colspan="1">Southport, <abbrev xmlns:xlink="http://www.w3.org/1999/xlink" xlink:title="Queensland" id="ABBRID0EIMBG" xlink:type="simple">QLD</abbrev></td><td rowspan="1" colspan="1">Moreton Bay, <abbrev xmlns:xlink="http://www.w3.org/1999/xlink" xlink:title="Queensland" id="ABBRID0EPMBG" xlink:type="simple">QLD</abbrev></td><td rowspan="1" colspan="1">Moreton Bay, <abbrev xmlns:xlink="http://www.w3.org/1999/xlink" xlink:title="Queensland" id="ABBRID0EWMBG" xlink:type="simple">QLD</abbrev></td><td rowspan="1" colspan="1">Hervey Bay, <abbrev xmlns:xlink="http://www.w3.org/1999/xlink" xlink:title="Queensland" id="ABBRID0E4MBG" xlink:type="simple">QLD</abbrev></td><td rowspan="1" colspan="1">Elliot Heads, <abbrev xmlns:xlink="http://www.w3.org/1999/xlink" xlink:title="Queensland" id="ABBRID0EENBG" xlink:type="simple">QLD</abbrev></td><td rowspan="1" colspan="1">Bundaberg, <abbrev xmlns:xlink="http://www.w3.org/1999/xlink" xlink:title="Queensland" id="ABBRID0ELNBG" xlink:type="simple">QLD</abbrev></td><td rowspan="1" colspan="1">Mackay, <abbrev xmlns:xlink="http://www.w3.org/1999/xlink" xlink:title="Queensland" id="ABBRID0ESNBG" xlink:type="simple">QLD</abbrev></td></tr><tr><td rowspan="1" colspan="1">Number of specimens</td><td rowspan="1" colspan="1">2</td><td rowspan="1" colspan="1">6</td><td rowspan="1" colspan="1">4</td><td rowspan="1" colspan="1">4</td><td rowspan="1" colspan="1">1</td><td rowspan="1" colspan="1">1</td><td rowspan="1" colspan="1">1</td><td rowspan="1" colspan="1">1</td><td rowspan="1" colspan="1">4</td><td rowspan="1" colspan="1">1</td></tr><tr><td rowspan="1" colspan="1">Coronet</td><td rowspan="1" colspan="10">distinct and tall</td></tr><tr><td rowspan="1" colspan="1">Neck spines</td><td rowspan="1" colspan="8">absent</td><td rowspan="1" colspan="1">absent/present</td><td rowspan="1" colspan="1">absent</td></tr><tr><td rowspan="1" colspan="1">Upper cleithral spine</td><td rowspan="1" colspan="10">present</td></tr><tr><td rowspan="1" colspan="1">Mid cleithral spine</td><td rowspan="1" colspan="10">present</td></tr><tr><td rowspan="1" colspan="1">Ventral cleithral spine</td><td rowspan="1" colspan="3">present (single or double)</td><td rowspan="1" colspan="7">present (single)</td></tr><tr><td rowspan="1" colspan="1">Upper cleithral spine position</td><td rowspan="1" colspan="10">near top of pectoral fin base</td></tr><tr><td rowspan="1" colspan="1">Mid cleithral spine position</td><td rowspan="1" colspan="10">near bottom of pectoral fin base</td></tr><tr><td rowspan="1" colspan="1">Ventral cleithral spine position</td><td rowspan="1" colspan="10">ventral extent of head</td></tr><tr><td rowspan="1" colspan="1">Subdorsal rings spines</td><td rowspan="1" colspan="1">3/0,1,0</td><td rowspan="1" colspan="1">3/0,1,0</td><td rowspan="1" colspan="1">3/0,1,0</td><td rowspan="1" colspan="1">3/0,1,0</td><td rowspan="1" colspan="1">3/0,1,0</td><td rowspan="1" colspan="1">3/0,1,0</td><td rowspan="1" colspan="1">3/0,1,0</td><td rowspan="1" colspan="1">3/0,1,0</td><td rowspan="1" colspan="1">3/0,1,0</td><td rowspan="1" colspan="1">3/0,1,0</td></tr><tr><td rowspan="1" colspan="1">Parietal spine</td><td rowspan="1" colspan="1">absent or blunt</td><td rowspan="1" colspan="1">absent or blunt</td><td rowspan="1" colspan="1">absent or blunt</td><td rowspan="1" colspan="1">absent or blunt</td><td rowspan="1" colspan="1">absent or blunt</td><td rowspan="1" colspan="1">absent or blunt</td><td rowspan="1" colspan="1">absent or blunt</td><td rowspan="1" colspan="1">absent or blunt</td><td rowspan="1" colspan="1">absent/blunt/present</td><td rowspan="1" colspan="1">present</td></tr><tr><td rowspan="1" colspan="1">Lateral head spine</td><td rowspan="1" colspan="10">present</td></tr><tr><td rowspan="1" colspan="1">Snout spine</td><td rowspan="1" colspan="10">present</td></tr><tr><td rowspan="1" colspan="1">Dorsal eye spine</td><td rowspan="1" colspan="1">present (single)</td><td rowspan="1" colspan="1">present (one paratype double)</td><td rowspan="1" colspan="8">present (single)</td></tr><tr><td rowspan="1" colspan="1">Small posterior eye spine</td><td rowspan="1" colspan="10">present</td></tr><tr><td rowspan="1" colspan="1">Superior trunk ridge spines enlarged</td><td rowspan="1" colspan="1">1,8</td><td rowspan="1" colspan="1">1,8</td><td rowspan="1" colspan="1">1,8</td><td rowspan="1" colspan="1">1,8</td><td rowspan="1" colspan="1">1,8</td><td rowspan="1" colspan="1">1,7,8,9</td><td rowspan="1" colspan="1">1,7,8,9</td><td rowspan="1" colspan="1">1,8</td><td rowspan="1" colspan="1">1,8 - 1,7,8,9</td><td rowspan="1" colspan="1">1,4,6,7,8,9</td></tr><tr><td rowspan="1" colspan="1">Lateral trunk ridge spines enlarged</td><td rowspan="1" colspan="1">8–11</td><td rowspan="1" colspan="1">8–11</td><td rowspan="1" colspan="1">8–11</td><td rowspan="1" colspan="1">8–11</td><td rowspan="1" colspan="1">8–11</td><td rowspan="1" colspan="1">8–11</td><td rowspan="1" colspan="1">2–11</td><td rowspan="1" colspan="1">6–11</td><td rowspan="1" colspan="1">2–11</td><td rowspan="1" colspan="1">4–11</td></tr><tr><td rowspan="1" colspan="1">Inferior trunk ridge spines enlarged</td><td rowspan="1" colspan="1">4–11</td><td rowspan="1" colspan="1">4–11</td><td rowspan="1" colspan="1">4–11</td><td rowspan="1" colspan="1">4–11</td><td rowspan="1" colspan="1">4–11</td><td rowspan="1" colspan="1">4–11</td><td rowspan="1" colspan="1">4–11</td><td rowspan="1" colspan="1">5–11</td><td rowspan="1" colspan="1">5–11</td><td rowspan="1" colspan="1">5–11</td></tr><tr><td rowspan="1" colspan="1">Superior tail ridge spines enlarged</td><td rowspan="1" colspan="1">1–12</td><td rowspan="1" colspan="1">1–12</td><td rowspan="1" colspan="1">1–12</td><td rowspan="1" colspan="1">1–12</td><td rowspan="1" colspan="1">1–12</td><td rowspan="1" colspan="1">1–12</td><td rowspan="1" colspan="1">1–13</td><td rowspan="1" colspan="1">1–10</td><td rowspan="1" colspan="1">1–10</td><td rowspan="1" colspan="1">1–12</td></tr><tr><td rowspan="1" colspan="1">Inferior tail ridge spines enlarged</td><td rowspan="1" colspan="1">1–8</td><td rowspan="1" colspan="1">1–8</td><td rowspan="1" colspan="1">1–8</td><td rowspan="1" colspan="1">1–8</td><td rowspan="1" colspan="1">1–8</td><td rowspan="1" colspan="1">1–9</td><td rowspan="1" colspan="1">1–7</td><td rowspan="1" colspan="1">1–10</td><td rowspan="1" colspan="1">1–10</td><td rowspan="1" colspan="1">1–5</td></tr></tbody></table></table-wrap><supplementary-material xmlns:xlink="http://www.w3.org/1999/xlink" id="S1" position="float" orientation="portrait" xlink:type="simple"><label>Supplementary material 1</label><p><abbrev xlink:title="cytochrome c oxidase subunit I" id="ABBRID0EKRDI" xlink:type="simple">COI</abbrev> alignnment haplotypes <italic><tp:taxon-name><tp:taxon-name-part taxon-name-part-type="genus" reg="Hippocampus">Hippocampus</tp:taxon-name-part><tp:taxon-name-part taxon-name-part-type="species" reg="whitei">whitei</tp:taxon-name-part></tp:taxon-name></italic><abbrev xlink:title="New South Wales" id="ABBRID0EZRDI" xlink:type="simple">NSW</abbrev><abbrev xlink:title="Queensland" id="ABBRID0E4RDI" xlink:type="simple">QLD</abbrev></p><p>Data type: molecular data</p><media xlink:href="zookeys-824-109-s001.png" mimetype="image" mime-subtype="png" position="float" orientation="portrait" xlink:type="simple" id="oo_264541.png"/><permissions><license license-type="creative-commons-attribution" xlink:href="http://creativecommons.org/licenses/by/4.0/" xlink:type="simple"><license-p>This is an open access article distributed under the terms of the Creative Commons Attribution License (CC BY 4.0), which permits unrestricted use, distribution, and reproduction in any medium, provided the original author and source are credited.</license-p></license></permissions><attrib specific-use="authors">Graham Short, David Harasti, Healy Hamilton</attrib></supplementary-material><supplementary-material xmlns:xlink="http://www.w3.org/1999/xlink" id="S2" position="float" orientation="portrait" xlink:type="simple"><label>Supplementary material 2</label><p>Distribution haplotypes <italic><tp:taxon-name><tp:taxon-name-part taxon-name-part-type="genus" reg="Hippocampus">H.</tp:taxon-name-part><tp:taxon-name-part taxon-name-part-type="species" reg="procerus">procerus</tp:taxon-name-part><tp:taxon-name-part taxon-name-part-type="subspecies" reg="whitei">whitei</tp:taxon-name-part></tp:taxon-name></italic></p><p>Data type: molecular data</p><p>Explanation note: Distribution of haplotypes based on partial mtDNA <abbrev xlink:title="cytochrome c oxidase subunit I" id="ABBRID0ELTDI" xlink:type="simple">COI</abbrev> sequence data (655 bp) tabulated across sampled <italic><tp:taxon-name><tp:taxon-name-part taxon-name-part-type="genus" reg="Hippocampus">H.</tp:taxon-name-part><tp:taxon-name-part taxon-name-part-type="species" reg="procerus">procerus</tp:taxon-name-part></tp:taxon-name></italic> and <italic><tp:taxon-name><tp:taxon-name-part taxon-name-part-type="genus" reg="Hippocampus">H.</tp:taxon-name-part><tp:taxon-name-part taxon-name-part-type="species" reg="whitei">whitei</tp:taxon-name-part></tp:taxon-name></italic> from localities in central <abbrev xlink:title="New South Wales" id="ABBRID0EFUDI" xlink:type="simple">NSW</abbrev> and southern <abbrev xlink:title="Queensland" id="ABBRID0EJUDI" xlink:type="simple">QLD</abbrev>.</p><media xlink:href="zookeys-824-109-s002.xls" mimetype="application" mime-subtype="vnd.ms-excel" position="float" orientation="portrait" xlink:type="simple" id="oo_264542.xls"/><permissions><license license-type="creative-commons-attribution" xlink:href="http://creativecommons.org/licenses/by/4.0/" xlink:type="simple"><license-p>This is an open access article distributed under the terms of the Creative Commons Attribution License (CC BY 4.0), which permits unrestricted use, distribution, and reproduction in any medium, provided the original author and source are credited.</license-p></license></permissions><attrib specific-use="authors">Graham Short, David Harasti, Healy Hamilton</attrib></supplementary-material><supplementary-material xmlns:xlink="http://www.w3.org/1999/xlink" id="S3" position="float" orientation="portrait" xlink:type="simple"><label>Supplementary material 3</label><p>Genetic analysis uncorrected p distances <abbrev xlink:title="cytochrome c oxidase subunit I" id="ABBRID0EDVDI" xlink:type="simple">COI</abbrev><italic><tp:taxon-name><tp:taxon-name-part taxon-name-part-type="genus" reg="Hippocampus">H.</tp:taxon-name-part><tp:taxon-name-part taxon-name-part-type="species" reg="procerus">procerus</tp:taxon-name-part><tp:taxon-name-part taxon-name-part-type="subspecies" reg="whitei">whitei</tp:taxon-name-part></tp:taxon-name></italic></p><p>Data type: molecular data</p><p>Explanation note: This document was exported from Numbers. Each table was converted to an Excel worksheet. All other objects on each Numbers sheet were placed on separate worksheets. Please be aware that formula calculations may differ in Excel.</p><media xlink:href="zookeys-824-109-s003.xls" mimetype="application" mime-subtype="vnd.ms-excel" position="float" orientation="portrait" xlink:type="simple" id="oo_264543.xls"/><permissions><license license-type="creative-commons-attribution" xlink:href="http://creativecommons.org/licenses/by/4.0/" xlink:type="simple"><license-p>This is an open access article distributed under the terms of the Creative Commons Attribution License (CC BY 4.0), which permits unrestricted use, distribution, and reproduction in any medium, provided the original author and source are credited.</license-p></license></permissions><attrib specific-use="authors">Graham Short, David Harasti, Healy Hamilton</attrib></supplementary-material></tp:treatment-sec><ref-list><ref id="B14"><mixed-citation xmlns:xlink="http://www.w3.org/1999/xlink" xlink:type="simple"><person-group><name name-style="western"><surname>Kuiter</surname><given-names>RH</given-names></name></person-group> (<year>2001</year>) <article-title>Revision of the Australian seahorses of the genus <italic><tp:taxon-name><tp:taxon-name-part taxon-name-part-type="genus">Hippocampus</tp:taxon-name-part></tp:taxon-name></italic> (<tp:taxon-name><tp:taxon-name-part taxon-name-part-type="order">Syngnathiformes</tp:taxon-name-part></tp:taxon-name>: <tp:taxon-name><tp:taxon-name-part taxon-name-part-type="family">Syngnathidae</tp:taxon-name-part></tp:taxon-name>) with descriptions of nine new species.</article-title><source>Records-Australian Museum</source><volume>53</volume>(<issue>3</issue>): <fpage>293</fpage>–<lpage>340</lpage>. <ext-link xlink:type="simple" ext-link-type="doi" xlink:href="10.3853/j.0067-1975.53.2001.1350">https://doi.org/10.3853/j.0067-1975.53.2001.1350</ext-link></mixed-citation></ref><ref id="B6"><mixed-citation xmlns:xlink="http://www.w3.org/1999/xlink" xlink:type="simple"><person-group><name name-style="western"><surname>Harasti</surname><given-names>D</given-names></name><name name-style="western"><surname>Martin‐Smith</surname><given-names>K</given-names></name><name name-style="western"><surname>Gladstone</surname><given-names>W</given-names></name></person-group> (<year>2012</year>) <article-title>Population dynamics and life history of a geographically restricted seahorse, <italic><tp:taxon-name><tp:taxon-name-part taxon-name-part-type="genus">Hippocampus</tp:taxon-name-part><tp:taxon-name-part taxon-name-part-type="species">whitei</tp:taxon-name-part></tp:taxon-name></italic>.</article-title><source>Journal of Fish Biology</source><volume>81</volume>(<issue>4</issue>): <fpage>1297</fpage>–<lpage>1314</lpage>. <ext-link xlink:type="simple" ext-link-type="doi" xlink:href="10.1111/j.1095-8649.2012.03406.x">https://doi.org/10.1111/j.1095-8649.2012.03406.x</ext-link></mixed-citation></ref><ref id="B15"><mixed-citation xmlns:xlink="http://www.w3.org/1999/xlink" xlink:type="simple"><person-group><name name-style="western"><surname>Lourie</surname><given-names>SA</given-names></name><name name-style="western"><surname>Pollom</surname><given-names>RA</given-names></name><name name-style="western"><surname>Foster</surname><given-names>SJ</given-names></name></person-group> (<year>2016</year>) <article-title>A global revision of the Seahorses <italic><tp:taxon-name><tp:taxon-name-part taxon-name-part-type="genus">Hippocampus</tp:taxon-name-part></tp:taxon-name></italic> Rafinesque 1810 (<tp:taxon-name><tp:taxon-name-part taxon-name-part-type="class">Actinopterygii</tp:taxon-name-part></tp:taxon-name>: <tp:taxon-name><tp:taxon-name-part taxon-name-part-type="order">Syngnathiformes</tp:taxon-name-part></tp:taxon-name>): Taxonomy and biogeography with recommendations for further research.</article-title><source>Zootaxa</source><volume>4146</volume>(<issue>1</issue>): <fpage>1</fpage>–<lpage>66</lpage>. <ext-link xlink:type="simple" ext-link-type="doi" xlink:href="10.11646/zootaxa.4146.1.1">https://doi.org/10.11646/zootaxa.4146.1.1</ext-link></mixed-citation></ref><ref id="B13"><mixed-citation xmlns:xlink="http://www.w3.org/1999/xlink" xlink:type="simple"><person-group><name name-style="western"><surname>Hellyer</surname><given-names>CB</given-names></name><name name-style="western"><surname>Harasti</surname><given-names>D</given-names></name><name name-style="western"><surname>Poore</surname><given-names>AG</given-names></name></person-group> (<year>2011</year>) <article-title>Manipulating artificial habitats to benefit seahorses in Sydney Harbour, Australia.</article-title><source>Aquatic Conservation: Marine and Freshwater Ecosystems</source><volume>21</volume>(<issue>6</issue>): <fpage>582</fpage>–<lpage>589</lpage>. <ext-link xlink:type="simple" ext-link-type="doi" xlink:href="10.1002/aqc.1217">https://doi.org/10.1002/aqc.1217</ext-link></mixed-citation></ref><ref id="B9"><mixed-citation xmlns:xlink="http://www.w3.org/1999/xlink" xlink:type="simple"><person-group><name name-style="western"><surname>Harasti</surname><given-names>D</given-names></name><name name-style="western"><surname>Martin-Smith</surname><given-names>K</given-names></name><name name-style="western"><surname>Gladstone</surname><given-names>W</given-names></name></person-group> (<year>2014a</year>) <article-title>Ontogenetic and sex-based differences in habitat preferences and site fidelity of the White’s seahorse <italic><tp:taxon-name><tp:taxon-name-part taxon-name-part-type="genus">Hippocampus</tp:taxon-name-part><tp:taxon-name-part taxon-name-part-type="species">whitei</tp:taxon-name-part></tp:taxon-name></italic>.</article-title><source>Journal of Fish Biology</source><volume>85</volume>: <fpage>1413</fpage>–<lpage>1428</lpage>. <ext-link xlink:type="simple" ext-link-type="doi" xlink:href="10.1111/jfb.12237">https://doi.org/10.1111/jfb.12237</ext-link></mixed-citation></ref><ref id="B18"><mixed-citation xmlns:xlink="http://www.w3.org/1999/xlink" xlink:type="simple"><person-group><name name-style="western"><surname>Vincent</surname><given-names>AC</given-names></name><name name-style="western"><surname>Sadler</surname><given-names>LM</given-names></name></person-group> (<year>1995</year>) <article-title>Faithful pair bonds in wild seahorses, <italic><tp:taxon-name><tp:taxon-name-part taxon-name-part-type="genus">Hippocampus</tp:taxon-name-part><tp:taxon-name-part taxon-name-part-type="species">whitei</tp:taxon-name-part></tp:taxon-name></italic>.</article-title><source>Animal behaviour</source><volume>50</volume>(<issue>6</issue>): <fpage>1557</fpage>–<lpage>1569</lpage>. <ext-link xlink:type="simple" ext-link-type="doi" xlink:href="10.1016/0003-3472(95)80011-5">https://doi.org/10.1016/0003-3472(95)80011-5</ext-link></mixed-citation></ref><ref id="B19"><mixed-citation xmlns:xlink="http://www.w3.org/1999/xlink" xlink:type="simple"><person-group><name name-style="western"><surname>Vincent</surname><given-names>AC</given-names></name><name name-style="western"><surname>Evans</surname><given-names>KL</given-names></name><name name-style="western"><surname>Marsden</surname><given-names>AD</given-names></name></person-group> (<year>2005</year>) <article-title>Home range behaviour of the monogamous Australian seahorse, <italic><tp:taxon-name><tp:taxon-name-part taxon-name-part-type="genus">Hippocampus</tp:taxon-name-part><tp:taxon-name-part taxon-name-part-type="species">whitei</tp:taxon-name-part></tp:taxon-name></italic>.</article-title><source>Environmental Biology of Fishes</source><volume>72</volume>(<issue>1</issue>): <fpage>1</fpage>–<lpage>12</lpage>. <ext-link xlink:type="simple" ext-link-type="doi" xlink:href="10.1007/s10641-004-4192-7">https://doi.org/10.1007/s10641-004-4192-7</ext-link></mixed-citation></ref><ref id="B8"><mixed-citation xmlns:xlink="http://www.w3.org/1999/xlink" xlink:type="simple"><person-group><name name-style="western"><surname>Harasti</surname><given-names>D</given-names></name><name name-style="western"><surname>Gladstone</surname><given-names>W</given-names></name></person-group> (<year>2013</year>) Does underwater flash photography affect the behaviour, movement and site persistence of seahorses? Journal of Fish Biology 83: 1344–1353. <ext-link xlink:type="simple" ext-link-type="doi" xlink:href="10.1111/jfb.12237">https://doi.org/10.1111/jfb.12237</ext-link></mixed-citation></ref><ref id="B10"><mixed-citation xmlns:xlink="http://www.w3.org/1999/xlink" xlink:type="simple"><person-group><name name-style="western"><surname>Harasti</surname><given-names>D</given-names></name><name name-style="western"><surname>Martin-Smith</surname><given-names>K</given-names></name><name name-style="western"><surname>Gladstone</surname><given-names>W</given-names></name></person-group> (<year>2014b</year>) Does a no-take marine protected area benefit seahorses? PloS One 9(8): e105462. <ext-link xlink:type="simple" ext-link-type="doi" xlink:href="10.1371/journal.pone.0105462">https://doi.org/10.1371/journal.pone.0105462</ext-link></mixed-citation></ref></ref-list></tp:taxon-treatment>
