# Supplementary material for: Hippocampuswhitei Bleeker, 1855, a senior synonym of the southern Queensland seahorse H.procerus Kuiter, 2001: molecular and morphological evidence (Teleostei, Syngnathidae)
Source: Zookeys. 2019 Feb 14;(824):109–33. doi: 10.3897/zookeys.824.30921 (PMC6389870; doi:10.3897/zookeys.824.30921)
Supplement: Supplementary material 2 [file zookeys-824-109-s002.xls]

## Sheet: Sheet 1
Supplementary material 2. Distribution of haplotypes based on partial mtDNA COI sequence data (655 bp) tabulated across sampled H. procerus and H. whitei from localities in central NSW and southern QLD.
Species designation	Collection locality	Nucleotide position	Haplotype
Hippocampus whitei_1300a_CO1_Nelson	Nelson	81	A
Hippocampus_procerus_CAS_241511_GoldCoast	Gold Coast	174	T
Hippocampus_procerus_CAS_241514_GoldCoast	Gold Coast	174	T
Hippocampus whitei_1364_CO1_Forster	Forster	174	T
Hippocampus whitei_1365_CO1_Forster	Forster	174	T
Hippocampus whitei_1295_CO1_Nelson	Nelson	259	C
Hippocampus whitei_1364_CO1_Forster	Forster	342	G
Hippocampus whitei_1365_CO1_Forster	Forster	342	G
Hippocampus_procerus_CAS_241511_GoldCoast	Gold Coast	378	A
Hippocampus_procerus_CAS_241514_GoldCoast	Gold Coast	378	A
Hippocampus whitei_1364_CO1_Forster	Forster	378	A
Hippocampus whitei_1365_CO1_Forster	Forster	378	A
Hippocampus whitei_1305_CO1_Nelson	Nelson	412	A
Hippocampus whitei_1353_CO1_Nelson	Nelson	412	A
Hippocampus whitei_0418_CO1_Sydney	Sydney	429	G
Hippocampus whitei_0470_CO1_Sydney	Sydney	429	G
Hippocampus_procerus_CAS_241511_GoldCoast	Gold Coast	489	G
Hippocampus_procerus_CAS_241514_GoldCoast	Gold Coast	489	G
Hippocampus whitei_1364_CO1_Forster	Forster	489	G
Hippocampus whitei_1365_CO1_Forster	Forster	489	G
Hippocampus whitei_1295_CO1_Nelson	Nelson	495	G
Hippocampus_procerus_CAS_241514_GoldCoast	Gold Coast	504	T
Hippocampus whitei_1364_CO1_Forster	Forster	513	T
